# Supplementary material for: Two Korean Endemic Clematis Chloroplast Genomes: Inversion, Reposition, Expansion of the Inverted Repeat Region, Phylogenetic Analysis, and Nucleotide Substitution Rates
Source: Plants (Basel). 2021 Feb 19;10(2):397. doi: 10.3390/plants10020397 (PMC7922562; doi:10.3390/plants10020397)
Supplement: Supplementary file 1 [file plants-10-00397-s001.zip]

Archive with 6 entries (5 files):
- Table S2.docx
- Table S3.xlsx
- Figure S1.jpg
- Figure S2.jpg
- Table S1.docx
- New Folder/
