# Supplementary material for: Two Korean Endemic Clematis Chloroplast Genomes: Inversion, Reposition, Expansion of the Inverted Repeat Region, Phylogenetic Analysis, and Nucleotide Substitution Rates
Source: Plants (Basel). 2021 Feb 19;10(2):397. doi: 10.3390/plants10020397 (PMC7922562; doi:10.3390/plants10020397)
Supplement: Supplementary file 1 [file plants-10-00397-s001.zip › Table S3.xlsx]

## Sheet: 시트1
Table S3. Comparison of substitution rates of chloroplast genes among Clematis, Anemoneae and Ranunuculaceae species.
CAE: C. aethusifolia; CAL:C. alternata;CBR: C.brachyura; CBRE: C. brevicaudata; CFU: C. fusca var. coreana; CHE: C. heracleifolia; CMA: C. macropetala; CRE: C. repens; CTA: C. tangutica; CTE: C. terniflora; CTR: C. trichotoma; CUN: C. uncinata
Species	dNdS	dN	dS	Gene	Group
CAE	0.4097	0.0792	0.1934	matk	Clematis
CAL	0.4293	0.0807	0.188	matk	Clematis
CBR	0.408	0.0792	0.1941	matk	Clematis
CBRE	0.4002	0.0776	0.1939	matk	Clematis
CFU	0.4088	0.0792	0.1938	matk	Clematis
CHE	0.3926	0.0761	0.1938	matk	Clematis
CMA	0.3879	0.0776	0.2001	matk	Clematis
CRE	0.3864	0.0776	0.2007	matk	Clematis
CTA	0.3921	0.0808	0.2061	matk	Clematis
CTE	0.394	0.0791	0.2008	matk	Clematis
CTR	0.3926	0.0761	0.1938	matk	Clematis
CUN	0.4009	0.0776	0.1937	matk	Clematis
Aconitum barbatum var. hispidum	0.4318	0.068	0.1574	matk	Ranunculaceae
Aconitum austrokoreense	0.4146	0.0679	0.1639	matk	Ranunculaceae
Aconitum reclinatum	0.4323	0.068	0.1573	matk	Ranunculaceae
Aconitum delavayi	0.4022	0.068	0.1691	matk	Ranunculaceae
Anemone	0.3936	0.0938	0.2384	matk	Anemoneae
Halerpestes	0.3525	0.0879	0.2494	matk	Ranunculaceae
Actaea	0.3199	0.0595	0.1859	matk	Ranunculaceae
Caltha	0.4742	0.0836	0.1762	matk	Ranunculaceae
Callianthemum	0.3271	0.0609	0.1863	matk	Ranunculaceae
Adonis	0.4256	0.0687	0.1613	matk	Ranunculaceae
Aconitum barbatum	0.4318	0.068	0.1574	matk	Ranunculaceae
Aconitum kusnezoffii	0.3858	0.0679	0.1761	matk	Ranunculaceae
Ranunculus macranthus	0.4065	0.0994	0.2445	matk	Ranunculaceae
Megaleranthis	0.4641	0.0571	0.123	matk	Ranunculaceae
Thalictrum	0.3496	0.0698	0.1997	matk	Ranunculaceae
Trollius	0.4888	0.0601	0.1231	matk	Ranunculaceae
Gymnaconitum	0.3479	0.0617	0.1773	matk	Ranunculaceae
Aconitum angustius	0.4318	0.068	0.1574	matk	Ranunculaceae
Ranunculus repens	0.4113	0.0978	0.2377	matk	Ranunculaceae
Anemoclema	0.457	0.0855	0.1872	matk	Anemoneae
Aconitum episcopale	0.4022	0.068	0.1691	matk	Ranunculaceae
Pulsatilla	0.416	0.0865	0.2079	matk	Anemoneae
Urophysa	0.3609	0.0735	0.2036	matk	Ranunculaceae
CAE	0.0111	0.0012	0.1118	psbA	Clematis
CAL	0.0111	0.0012	0.1118	psbA	Clematis
CBR	0.0106	0.0012	0.1165	psbA	Clematis
CBRE	0.0111	0.0012	0.1118	psbA	Clematis
CFU	0.0111	0.0012	0.1118	psbA	Clematis
CHE	0.0111	0.0012	0.1118	psbA	Clematis
CMA	0.0111	0.0012	0.1118	psbA	Clematis
CRE	0.0106	0.0012	0.1164	psbA	Clematis
CTA	0.0106	0.0012	0.1165	psbA	Clematis
CTE	0.0106	0.0012	0.1165	psbA	Clematis
CTR	0.0115	0.0012	0.1072	psbA	Clematis
CUN	-1	0	0.1118	psbA	Clematis
Aconitum barbatum var. hispidum	0.0231	0.0025	0.1072	psbA	Ranunculaceae
Aconitum austrokoreense	0.0213	0.0025	0.1165	psbA	Ranunculaceae
Aconitum reclinatum	0.0231	0.0025	0.1072	psbA	Ranunculaceae
Aconitum delavayi	0.0213	0.0025	0.1165	psbA	Ranunculaceae
Anemone	0.0205	0.0025	0.121	psbA	Anemoneae
Halerpestes	0.0154	0.0025	0.1603	psbA	Ranunculaceae
Actaea	0.0121	0.0012	0.1026	psbA	Ranunculaceae
Caltha	0.0111	0.0012	0.1118	psbA	Ranunculaceae
Callianthemum	0.0241	0.0025	0.1027	psbA	Ranunculaceae
Adonis	0.0085	0.0012	0.1449	psbA	Ranunculaceae
Aconitum barbatum	0.0221	0.0025	0.1119	psbA	Ranunculaceae
Aconitum kusnezoffii	0.0213	0.0025	0.1165	psbA	Ranunculaceae
Ranunculus macranthus	0.0165	0.0025	0.1504	psbA	Ranunculaceae
Megaleranthis	0.0098	0.0012	0.1259	psbA	Ranunculaceae
Thalictrum	0.0088	0.0012	0.1407	psbA	Ranunculaceae
Trollius	0.0106	0.0012	0.1165	psbA	Ranunculaceae
Gymnaconitum	0.0189	0.0025	0.1307	psbA	Ranunculaceae
Aconitum angustius	0.0231	0.0025	0.1072	psbA	Ranunculaceae
Ranunculus repens	0.0159	0.0025	0.1553	psbA	Ranunculaceae
Anemoclema	0.0205	0.0025	0.1211	psbA	Anemoneae
Aconitum episcopale	0.0213	0.0025	0.1165	psbA	Ranunculaceae
Pulsatilla	0.0115	0.0012	0.1073	psbA	Anemoneae
Urophysa	0.0071	0.0012	0.175	psbA	Ranunculaceae
CAE	0.3896	0.0656	0.1685	psbK	Clematis
CAL	0.3399	0.0579	0.1703	psbK	Clematis
CBR	0.4187	0.058	0.1384	psbK	Clematis
CBRE	0.4187	0.058	0.1384	psbK	Clematis
CFU	0.4187	0.058	0.1384	psbK	Clematis
CHE	0.4187	0.058	0.1384	psbK	Clematis
CMA	0.4187	0.058	0.1384	psbK	Clematis
CRE	0.4187	0.058	0.1384	psbK	Clematis
CTA	0.4187	0.058	0.1384	psbK	Clematis
CTE	0.4187	0.058	0.1384	psbK	Clematis
CTR	0.4187	0.058	0.1384	psbK	Clematis
CUN	0.4187	0.058	0.1384	psbK	Clematis
Aconitum barbatum var. hispidum	0.3646	0.0505	0.1384	psbK	Ranunculaceae
Aconitum austrokoreense	0.3646	0.0505	0.1384	psbK	Ranunculaceae
Aconitum reclinatum	0.3646	0.0505	0.1384	psbK	Ranunculaceae
Aconitum delavayi	0.3646	0.0505	0.1384	psbK	Ranunculaceae
Anemone	0.217	0.0506	0.2332	psbK	Anemoneae
Halerpestes	0.3	0.0505	0.1685	psbK	Ranunculaceae
Actaea	0.3646	0.0505	0.1384	psbK	Ranunculaceae
Caltha	0.3022	0.0506	0.1675	psbK	Ranunculaceae
Callianthemum	0.25	0.0505	0.2018	psbK	Ranunculaceae
Adonis	0.4243	0.0581	0.137	psbK	Ranunculaceae
Aconitum barbatum	0.3646	0.0505	0.1384	psbK	Ranunculaceae
Aconitum kusnezoffii	0.3646	0.0505	0.1384	psbK	Ranunculaceae
Ranunculus macranthus	0.1896	0.0506	0.2671	psbK	Ranunculaceae
Megaleranthis	0.4187	0.058	0.1384	psbK	Ranunculaceae
Thalictrum	0.1867	0.0505	0.2705	psbK	Ranunculaceae
Trollius	0.4187	0.058	0.1384	psbK	Ranunculaceae
Gymnaconitum	0.2141	0.0505	0.2357	psbK	Ranunculaceae
Aconitum angustius	0.3646	0.0505	0.1384	psbK	Ranunculaceae
Ranunculus repens	0.1602	0.0431	0.2691	psbK	Ranunculaceae
Anemoclema	0.3425	0.058	0.1693	psbK	Anemoneae
Aconitum episcopale	0.3646	0.0505	0.1384	psbK	Ranunculaceae
Pulsatilla	0.4187	0.058	0.1384	psbK	Anemoneae
Urophysa	0.1885	0.0506	0.2683	psbK	Ranunculaceae
CAE	-1	0	0.079	psbI	Clematis
CAL	-1	0	0.079	psbI	Clematis
CBR	-1	0	0.079	psbI	Clematis
CBRE	-1	0	0.079	psbI	Clematis
CFU	-1	0	0.079	psbI	Clematis
CHE	-1	0	0.079	psbI	Clematis
CMA	-1	0	0.079	psbI	Clematis
CRE	-1	0	0.079	psbI	Clematis
CTA	-1	0	0.079	psbI	Clematis
CTE	-1	0	0.079	psbI	Clematis
CTR	-1	0	0.079	psbI	Clematis
CUN	-1	0	0.079	psbI	Clematis
Aconitum barbatum var. hispidum	-1	0	0	psbI	Ranunculaceae
Aconitum austrokoreense	-1	0	0	psbI	Ranunculaceae
Aconitum reclinatum	-1	0	0	psbI	Ranunculaceae
Aconitum delavayi	-1	0	0	psbI	Ranunculaceae
Anemone	-1	0	0.079	psbI	Anemoneae
Halerpestes	-1	0	0.1219	psbI	Ranunculaceae
Actaea	-1	0	0.1674	psbI	Ranunculaceae
Caltha	-1	0	0.0385	psbI	Ranunculaceae
Callianthemum	-1	0	0.0385	psbI	Ranunculaceae
Adonis	-1	0	0.0385	psbI	Ranunculaceae
Aconitum barbatum	-1	0	0	psbI	Ranunculaceae
Aconitum kusnezoffii	-1	0	0	psbI	Ranunculaceae
Ranunculus macranthus	-1	0	0.2681	psbI	Ranunculaceae
Megaleranthis	-1	0	0.0385	psbI	Ranunculaceae
Thalictrum	-1	0	0.0385	psbI	Ranunculaceae
Trollius	-1	0	0.0385	psbI	Ranunculaceae
Gymnaconitum	-1	0	0.0385	psbI	Ranunculaceae
Aconitum angustius	-1	0	0	psbI	Ranunculaceae
Ranunculus repens	-1	0	0.2681	psbI	Ranunculaceae
Anemoclema	-1	0	0.079	psbI	Anemoneae
Aconitum episcopale	-1	0	0	psbI	Ranunculaceae
Pulsatilla	-1	0	0.1674	psbI	Anemoneae
Urophysa	-1	0	0.0385	psbI	Ranunculaceae
CAE	0.0802	0.0193	0.2407	ndhJ	Clematis
CAL	0.0727	0.0165	0.2275	ndhJ	Clematis
CBR	0.0653	0.0165	0.2531	ndhJ	Clematis
CBRE	0.0727	0.0165	0.2275	ndhJ	Clematis
CFU	0.0727	0.0165	0.2275	ndhJ	Clematis
CHE	0.0727	0.0165	0.2275	ndhJ	Clematis
CMA	0.0769	0.0165	0.2149	ndhJ	Clematis
CRE	0.0727	0.0165	0.2275	ndhJ	Clematis
CTA	0.0653	0.0165	0.2531	ndhJ	Clematis
CTE	0.0727	0.0165	0.2275	ndhJ	Clematis
CTR	0.0688	0.0165	0.2402	ndhJ	Clematis
CUN	0.0946	0.0027	0.0288	ndhJ	Clematis
Aconitum barbatum var. hispidum	0.1535	0.0137	0.0895	ndhJ	Ranunculaceae
Aconitum austrokoreense	0.2088	0.0165	0.0791	ndhJ	Ranunculaceae
Aconitum reclinatum	0.1535	0.0137	0.0895	ndhJ	Ranunculaceae
Aconitum delavayi	0.2835	0.0193	0.0682	ndhJ	Ranunculaceae
Anemone	0.1083	0.0221	0.204	ndhJ	Anemoneae
Halerpestes	0.0817	0.0137	0.168	ndhJ	Ranunculaceae
Actaea	0.1099	0.011	0.0999	ndhJ	Ranunculaceae
Caltha	0.1238	0.0137	0.111	ndhJ	Ranunculaceae
Callianthemum	0.0529	0.0082	0.1553	ndhJ	Ranunculaceae
Adonis	0.1227	0.011	0.0894	ndhJ	Ranunculaceae
Aconitum barbatum	0.1535	0.0137	0.0895	ndhJ	Ranunculaceae
Aconitum kusnezoffii	0.2088	0.0165	0.0791	ndhJ	Ranunculaceae
Ranunculus macranthus	0.082	0.0137	0.1674	ndhJ	Ranunculaceae
Megaleranthis	0.1409	0.0082	0.0583	ndhJ	Ranunculaceae
Thalictrum	0.2234	0.0249	0.1114	ndhJ	Ranunculaceae
Trollius	0.1409	0.0082	0.0583	ndhJ	Ranunculaceae
Gymnaconitum	0.1369	0.0137	0.1003	ndhJ	Ranunculaceae
Aconitum angustius	0.1845	0.0165	0.0895	ndhJ	Ranunculaceae
Ranunculus repens	0.0612	0.011	0.1792	ndhJ	Ranunculaceae
Anemoclema	0.0769	0.0165	0.215	ndhJ	Anemoneae
Aconitum episcopale	0.2835	0.0193	0.0682	ndhJ	Ranunculaceae
Pulsatilla	0.0621	0.0165	0.2662	ndhJ	Anemoneae
Urophysa	0.1011	0.0193	0.191	ndhJ	Ranunculaceae
CAE	0.1013	0.011	0.1087	ndhK	Clematis
CAL	0.0872	0.0088	0.1008	ndhK	Clematis
CBR	0.0872	0.0088	0.1008	ndhK	Clematis
CBRE	0.1092	0.011	0.1008	ndhK	Clematis
CFU	0.114	0.0132	0.1161	ndhK	Clematis
CHE	0.1092	0.011	0.1008	ndhK	Clematis
CMA	0.1092	0.011	0.1008	ndhK	Clematis
CRE	0.0872	0.0088	0.1008	ndhK	Clematis
CTA	0.0809	0.0088	0.1086	ndhK	Clematis
CTE	0.0872	0.0088	0.1008	ndhK	Clematis
CTR	0.1092	0.011	0.1008	ndhK	Clematis
CUN	0.0872	0.0088	0.1008	ndhK	Clematis
Aconitum barbatum var. hispidum	0.1552	0.0132	0.0853	ndhK	Ranunculaceae
Aconitum austrokoreense	0.1186	0.011	0.0929	ndhK	Ranunculaceae
Aconitum reclinatum	0.1552	0.0132	0.0853	ndhK	Ranunculaceae
Aconitum delavayi	0.1552	0.0132	0.0853	ndhK	Ranunculaceae
Anemone	0.2454	0.0278	0.1132	ndhK	Anemoneae
Halerpestes	0.1345	0.0177	0.1317	ndhK	Ranunculaceae
Actaea	0.0949	0.011	0.1161	ndhK	Ranunculaceae
Caltha	0.1102	0.0155	0.1403	ndhK	Ranunculaceae
Callianthemum	0.1739	0.0177	0.1015	ndhK	Ranunculaceae
Adonis	0.1312	0.0132	0.1008	ndhK	Ranunculaceae
Aconitum barbatum	0.1552	0.0132	0.0853	ndhK	Ranunculaceae
Aconitum kusnezoffii	0.1186	0.011	0.0929	ndhK	Ranunculaceae
Ranunculus macranthus	0.1572	0.0222	0.1409	ndhK	Ranunculaceae
Megaleranthis	0.1519	0.0177	0.1164	ndhK	Ranunculaceae
Thalictrum	0.1424	0.0155	0.1086	ndhK	Ranunculaceae
Trollius	0.1626	0.0177	0.1087	ndhK	Ranunculaceae
Gymnaconitum	0.1423	0.0132	0.093	ndhK	Ranunculaceae
Aconitum angustius	0.1552	0.0132	0.0853	ndhK	Ranunculaceae
Ranunculus repens	0.1668	0.0222	0.1328	ndhK	Ranunculaceae
Anemoclema	0.1018	0.011	0.1082	ndhK	Anemoneae
Aconitum episcopale	0.1552	0.0132	0.0853	ndhK	Ranunculaceae
Pulsatilla	0.1242	0.0155	0.1244	ndhK	Anemoneae
Urophysa	0.2211	0.0222	0.1004	ndhK	Ranunculaceae
CAE	0.4747	0.0295	0.0622	ndhC	Clematis
CAL	0.4747	0.0295	0.0622	ndhC	Clematis
CBR	0.4747	0.0295	0.0622	ndhC	Clematis
CBRE	0.4126	0.0258	0.0624	ndhC	Clematis
CFU	0.4747	0.0295	0.0622	ndhC	Clematis
CHE	0.4126	0.0258	0.0624	ndhC	Clematis
CMA	0.4747	0.0295	0.0622	ndhC	Clematis
CRE	0.3409	0.0258	0.0755	ndhC	Clematis
CTA	0.4747	0.0295	0.0622	ndhC	Clematis
CTE	0.4747	0.0295	0.0622	ndhC	Clematis
CTR	0.4126	0.0258	0.0624	ndhC	Clematis
CUN	0.4747	0.0295	0.0622	ndhC	Clematis
Aconitum barbatum var. hispidum	0.298	0.0184	0.0616	ndhC	Ranunculaceae
Aconitum austrokoreense	0.2093	0.0184	0.0878	ndhC	Ranunculaceae
Aconitum reclinatum	0.298	0.0184	0.0616	ndhC	Ranunculaceae
Aconitum delavayi	0.2093	0.0184	0.0878	ndhC	Ranunculaceae
Anemone	0.1466	0.0257	0.1754	ndhC	Anemoneae
Halerpestes	0.1985	0.024	0.121	ndhC	Ranunculaceae
Actaea	0.2454	0.0184	0.0748	ndhC	Ranunculaceae
Caltha	0.5433	0.0334	0.0615	ndhC	Ranunculaceae
Callianthemum	0.1902	0.022	0.1159	ndhC	Ranunculaceae
Adonis	0.4014	0.0146	0.0365	ndhC	Ranunculaceae
Aconitum barbatum	0.298	0.0184	0.0616	ndhC	Ranunculaceae
Aconitum kusnezoffii	0.2093	0.0184	0.0878	ndhC	Ranunculaceae
Ranunculus macranthus	0.1426	0.0277	0.1945	ndhC	Ranunculaceae
Megaleranthis	0.6095	0.0147	0.0241	ndhC	Ranunculaceae
Thalictrum	0.2256	0.0259	0.1146	ndhC	Ranunculaceae
Trollius	0.6095	0.0147	0.0241	ndhC	Ranunculaceae
Gymnaconitum	0.5037	0.0184	0.0365	ndhC	Ranunculaceae
Aconitum angustius	0.298	0.0184	0.0616	ndhC	Ranunculaceae
Ranunculus repens	0.1137	0.024	0.2107	ndhC	Ranunculaceae
Anemoclema	0.3323	0.0295	0.0888	ndhC	Anemoneae
Aconitum episcopale	0.2093	0.0184	0.0878	ndhC	Ranunculaceae
Pulsatilla	0.475	0.0295	0.0622	ndhC	Anemoneae
Urophysa	0.1922	0.0221	0.1149	ndhC	Ranunculaceae
CAE	0.0529	0.0079	0.1497	atpA	Clematis
CAL	0.0576	0.0088	0.153	atpA	Clematis
CBR	0.0576	0.0088	0.1529	atpA	Clematis
CBRE	0.0541	0.0079	0.1465	atpA	Clematis
CFU	0.0588	0.0088	0.1497	atpA	Clematis
CHE	0.0541	0.0079	0.1465	atpA	Clematis
CMA	0.0648	0.0097	0.1496	atpA	Clematis
CRE	0.0588	0.0088	0.1497	atpA	Clematis
CTA	0.0529	0.0079	0.1497	atpA	Clematis
CTE	0.0576	0.0088	0.1529	atpA	Clematis
CTR	0.0541	0.0079	0.1465	atpA	Clematis
CUN	0.0588	0.0088	0.1497	atpA	Clematis
Aconitum barbatum var. hispidum	0.0695	0.0097	0.1396	atpA	Ranunculaceae
Aconitum austrokoreense	0.0554	0.0088	0.159	atpA	Ranunculaceae
Aconitum reclinatum	0.068	0.0097	0.1428	atpA	Ranunculaceae
Aconitum delavayi	0.0554	0.0088	0.159	atpA	Ranunculaceae
Anemone	0.054	0.0097	0.1795	atpA	Anemoneae
Halerpestes	0.052	0.0106	0.2035	atpA	Ranunculaceae
Actaea	0.0782	0.0097	0.124	atpA	Ranunculaceae
Caltha	0.0553	0.0079	0.1432	atpA	Ranunculaceae
Callianthemum	0.0864	0.0124	0.143	atpA	Ranunculaceae
Adonis	0.0563	0.0088	0.1564	atpA	Ranunculaceae
Aconitum barbatum	0.0695	0.0097	0.1396	atpA	Ranunculaceae
Aconitum kusnezoffii	0.0566	0.0088	0.1557	atpA	Ranunculaceae
Ranunculus macranthus	0.065	0.0147	0.2264	atpA	Ranunculaceae
Megaleranthis	0.0575	0.0088	0.153	atpA	Ranunculaceae
Thalictrum	0.0906	0.0141	0.1561	atpA	Ranunculaceae
Trollius	0.0575	0.0088	0.153	atpA	Ranunculaceae
Gymnaconitum	0.068	0.0097	0.1427	atpA	Ranunculaceae
Aconitum angustius	0.0695	0.0097	0.1396	atpA	Ranunculaceae
Ranunculus repens	0.064	0.0147	0.2301	atpA	Ranunculaceae
Anemoclema	0.0541	0.0088	0.1628	atpA	Anemoneae
Aconitum episcopale	0.0554	0.0088	0.159	atpA	Ranunculaceae
Pulsatilla	0.0575	0.0091	0.1584	atpA	Anemoneae
Urophysa	0.0998	0.0181	0.1819	atpA	Ranunculaceae
CAE	0.1457	0.0285	0.1955	atpF	Clematis
CAL	0.1654	0.0285	0.1724	atpF	Clematis
CBR	0.1654	0.0285	0.1724	atpF	Clematis
CBRE	0.1654	0.0285	0.1724	atpF	Clematis
CFU	0.1807	0.0313	0.173	atpF	Clematis
CHE	0.1654	0.0285	0.1724	atpF	Clematis
CMA	0.1553	0.0285	0.1835	atpF	Clematis
CRE	0.1654	0.0285	0.1724	atpF	Clematis
CTA	0.1376	0.0285	0.207	atpF	Clematis
CTE	0.1654	0.0285	0.1724	atpF	Clematis
CTR	0.1654	0.0285	0.1724	atpF	Clematis
CUN	0.1553	0.0285	0.1835	atpF	Clematis
Aconitum barbatum var. hispidum	0.0803	0.0134	0.1672	atpF	Ranunculaceae
Aconitum austrokoreense	0.0923	0.0134	0.1455	atpF	Ranunculaceae
Aconitum reclinatum	0.0753	0.0134	0.1783	atpF	Ranunculaceae
Aconitum delavayi	0.1295	0.0189	0.1457	atpF	Ranunculaceae
Anemone	0.089	0.0203	0.2281	atpF	Anemoneae
Halerpestes	0.0754	0.0161	0.2139	atpF	Ranunculaceae
Actaea	0.1027	0.0161	0.1571	atpF	Ranunculaceae
Caltha	0.0702	0.0134	0.191	atpF	Ranunculaceae
Callianthemum	0.1025	0.0202	0.1969	atpF	Ranunculaceae
Adonis	0.1196	0.0188	0.1575	atpF	Ranunculaceae
Aconitum barbatum	0.0803	0.0134	0.1672	atpF	Ranunculaceae
Aconitum kusnezoffii	0.0923	0.0134	0.1455	atpF	Ranunculaceae
Ranunculus macranthus	0.121	0.0271	0.2241	atpF	Ranunculaceae
Megaleranthis	0.1469	0.0216	0.1467	atpF	Ranunculaceae
Thalictrum	0.1422	0.0312	0.2195	atpF	Ranunculaceae
Trollius	0.1283	0.0188	0.1467	atpF	Ranunculaceae
Gymnaconitum	0.0967	0.0162	0.167	atpF	Ranunculaceae
Aconitum angustius	0.0803	0.0134	0.1672	atpF	Ranunculaceae
Ranunculus repens	0.121	0.0271	0.2241	atpF	Ranunculaceae
Anemoclema	0.15	0.0258	0.1718	atpF	Anemoneae
Aconitum episcopale	0.1295	0.0189	0.1457	atpF	Ranunculaceae
Pulsatilla	0.1658	0.0285	0.1721	atpF	Anemoneae
Urophysa	0.1711	0.0383	0.2236	atpF	Ranunculaceae
CAE	-1	0	0.1437	atpH	Clematis
CAL	-1	0	0.1437	atpH	Clematis
CBR	-1	0	0.1437	atpH	Clematis
CBRE	-1	0	0.1437	atpH	Clematis
CFU	-1	0	0.1437	atpH	Clematis
CHE	-1	0	0.1437	atpH	Clematis
CMA	-1	0	0.1437	atpH	Clematis
CRE	-1	0	0.1437	atpH	Clematis
CTA	-1	0	0.1437	atpH	Clematis
CTE	-1	0	0.1437	atpH	Clematis
CTR	-1	0	0.1437	atpH	Clematis
CUN	-1	0	0.1437	atpH	Clematis
Aconitum barbatum var. hispidum	-1	0	0.11	atpH	Ranunculaceae
Aconitum austrokoreense	-1	0	0.0927	atpH	Ranunculaceae
Aconitum reclinatum	-1	0	0.11	atpH	Ranunculaceae
Aconitum delavayi	-1	0	0.0927	atpH	Ranunculaceae
Anemone	-1	0	0.1616	atpH	Anemoneae
Halerpestes	-1	0	0.1438	atpH	Ranunculaceae
Actaea	-1	0	0.0932	atpH	Ranunculaceae
Caltha	-1	0	0.0928	atpH	Ranunculaceae
Callianthemum	-1	0	0.1264	atpH	Ranunculaceae
Adonis	-1	0	0.1263	atpH	Ranunculaceae
Aconitum barbatum	-1	0	0.11	atpH	Ranunculaceae
Aconitum kusnezoffii	-1	0	0.0927	atpH	Ranunculaceae
Ranunculus macranthus	-1	0	0.1263	atpH	Ranunculaceae
Megaleranthis	-1	0	0.0927	atpH	Ranunculaceae
Thalictrum	-1	0	0.127	atpH	Ranunculaceae
Trollius	-1	0	0.0927	atpH	Ranunculaceae
Gymnaconitum	-1	0	0.1094	atpH	Ranunculaceae
Aconitum angustius	-1	0	0.11	atpH	Ranunculaceae
Ranunculus repens	-1	0	0.1263	atpH	Ranunculaceae
Anemoclema	-1	0	0.1615	atpH	Anemoneae
Aconitum episcopale	-1	0	0.0927	atpH	Ranunculaceae
Pulsatilla	-1	0	0.1615	atpH	Anemoneae
Urophysa	-1	0	0.1438	atpH	Ranunculaceae
CAE	0.0718	0.0109	0.1515	atpI	Clematis
CAL	0.0751	0.0109	0.1449	atpI	Clematis
CBR	0.0751	0.0109	0.1449	atpI	Clematis
CBRE	0.0751	0.0109	0.1449	atpI	Clematis
CFU	0.0751	0.0109	0.1449	atpI	Clematis
CHE	0.0751	0.0109	0.1449	atpI	Clematis
CMA	0.0751	0.0109	0.1449	atpI	Clematis
CRE	0.0751	0.0109	0.1449	atpI	Clematis
CTA	0.0718	0.0109	0.1515	atpI	Clematis
CTE	0.0717	0.0109	0.1516	atpI	Clematis
CTR	0.0751	0.0109	0.1449	atpI	Clematis
CUN	0.0751	0.0109	0.1449	atpI	Clematis
Aconitum barbatum var. hispidum	0.0866	0.0109	0.1255	atpI	Ranunculaceae
Aconitum austrokoreense	0.0623	0.009	0.1451	atpI	Ranunculaceae
Aconitum reclinatum	0.0866	0.0109	0.1255	atpI	Ranunculaceae
Aconitum delavayi	0.0623	0.009	0.1451	atpI	Ranunculaceae
Anemone	0.0438	0.0072	0.1651	atpI	Anemoneae
Halerpestes	0.0808	0.0091	0.1121	atpI	Ranunculaceae
Actaea	0.1056	0.0145	0.1378	atpI	Ranunculaceae
Caltha	0.0916	0.0127	0.1386	atpI	Ranunculaceae
Callianthemum	0.0763	0.0091	0.1186	atpI	Ranunculaceae
Adonis	0.058	0.0072	0.1247	atpI	Ranunculaceae
Aconitum barbatum	0.0866	0.0109	0.1255	atpI	Ranunculaceae
Aconitum kusnezoffii	0.0623	0.009	0.1451	atpI	Ranunculaceae
Ranunculus macranthus	0.107	0.0127	0.1187	atpI	Ranunculaceae
Megaleranthis	0.0581	0.0072	0.1247	atpI	Ranunculaceae
Thalictrum	0.0831	0.0109	0.1311	atpI	Ranunculaceae
Trollius	0.058	0.0072	0.1247	atpI	Ranunculaceae
Gymnaconitum	0.0571	0.009	0.1586	atpI	Ranunculaceae
Aconitum angustius	0.0913	0.0109	0.119	atpI	Ranunculaceae
Ranunculus repens	0.107	0.0127	0.1187	atpI	Ranunculaceae
Anemoclema	0.0527	0.0091	0.1718	atpI	Anemoneae
Aconitum episcopale	0.0747	0.0109	0.1454	atpI	Ranunculaceae
Pulsatilla	0.0505	0.009	0.1793	atpI	Anemoneae
Urophysa	0.101	0.0146	0.1441	atpI	Ranunculaceae
CAE	0.0725	0.0114	0.1577	rps2	Clematis
CAL	0.0604	0.0095	0.1577	rps2	Clematis
CBR	0.0604	0.0095	0.1577	rps2	Clematis
CBRE	0.0604	0.0095	0.1577	rps2	Clematis
CFU	0.0604	0.0095	0.1577	rps2	Clematis
CHE	0.0604	0.0095	0.1577	rps2	Clematis
CMA	0.0604	0.0095	0.1577	rps2	Clematis
CRE	0.0604	0.0095	0.1577	rps2	Clematis
CTA	0.0604	0.0095	0.1577	rps2	Clematis
CTE	0.0604	0.0095	0.1577	rps2	Clematis
CTR	0.0603	0.0095	0.1579	rps2	Clematis
CUN	0.0604	0.0095	0.1577	rps2	Clematis
Aconitum barbatum var. hispidum	0.063	0.0076	0.1208	rps2	Ranunculaceae
Aconitum austrokoreense	0.0561	0.0076	0.1355	rps2	Ranunculaceae
Aconitum reclinatum	0.063	0.0076	0.1208	rps2	Ranunculaceae
Aconitum delavayi	0.0561	0.0076	0.1355	rps2	Ranunculaceae
Anemone	0.0805	0.0134	0.1659	rps2	Anemoneae
Halerpestes	0.0677	0.0134	0.1973	rps2	Ranunculaceae
Actaea	0.0178	0.0019	0.1064	rps2	Ranunculaceae
Caltha	0.0398	0.0057	0.143	rps2	Ranunculaceae
Callianthemum	0.0148	0.0019	0.128	rps2	Ranunculaceae
Adonis	0.0892	0.0114	0.1282	rps2	Ranunculaceae
Aconitum barbatum	0.063	0.0076	0.1208	rps2	Ranunculaceae
Aconitum kusnezoffii	0.0561	0.0076	0.1355	rps2	Ranunculaceae
Ranunculus macranthus	0.08	0.0191	0.2394	rps2	Ranunculaceae
Megaleranthis	0.0841	0.0095	0.1132	rps2	Ranunculaceae
Thalictrum	0.0327	0.0057	0.1741	rps2	Ranunculaceae
Trollius	0.1006	0.0114	0.1136	rps2	Ranunculaceae
Gymnaconitum	0.1004	0.0114	0.1138	rps2	Ranunculaceae
Aconitum angustius	0.063	0.0076	0.1208	rps2	Ranunculaceae
Ranunculus repens	0.0747	0.0172	0.2306	rps2	Ranunculaceae
Anemoclema	0.055	0.0095	0.1731	rps2	Anemoneae
Aconitum episcopale	0.0561	0.0076	0.1355	rps2	Ranunculaceae
Pulsatilla	0.0693	0.0114	0.1651	rps2	Anemoneae
Urophysa	0.1738	0.0289	0.1663	rps2	Ranunculaceae
CAE	0.227	0.0365	0.161	rpoC2	Clematis
CAL	0.2239	0.0357	0.1595	rpoC2	Clematis
CBR	0.22	0.034	0.1548	rpoC2	Clematis
CBRE	0.223	0.0347	0.1555	rpoC2	Clematis
CFU	0.233	0.0355	0.1524	rpoC2	Clematis
CHE	0.223	0.0347	0.1555	rpoC2	Clematis
CMA	0.2254	0.0347	0.1539	rpoC2	Clematis
CRE	0.2236	0.0351	0.1569	rpoC2	Clematis
CTA	0.2181	0.0343	0.1571	rpoC2	Clematis
CTE	0.2225	0.0343	0.154	rpoC2	Clematis
CTR	0.2234	0.0351	0.1571	rpoC2	Clematis
CUN	0.2201	0.0342	0.1556	rpoC2	Clematis
Aconitum barbatum var. hispidum	0.2686	0.032	0.1191	rpoC2	Ranunculaceae
Aconitum austrokoreense	0.2941	0.0337	0.1145	rpoC2	Ranunculaceae
Aconitum reclinatum	0.265	0.0316	0.1192	rpoC2	Ranunculaceae
Aconitum delavayi	0.2868	0.0333	0.116	rpoC2	Ranunculaceae
Anemone	0.2208	0.0403	0.1824	rpoC2	Anemoneae
Halerpestes	0.2054	0.0359	0.1746	rpoC2	Ranunculaceae
Actaea	0.2438	0.0287	0.1177	rpoC2	Ranunculaceae
Caltha	0.2732	0.0389	0.1423	rpoC2	Ranunculaceae
Callianthemum	0.2583	0.0303	0.1175	rpoC2	Ranunculaceae
Adonis	0.2087	0.0299	0.1435	rpoC2	Ranunculaceae
Aconitum barbatum	0.2685	0.0316	0.1176	rpoC2	Ranunculaceae
Aconitum kusnezoffii	0.2904	0.0337	0.116	rpoC2	Ranunculaceae
Ranunculus macranthus	0.236	0.0474	0.2009	rpoC2	Ranunculaceae
Megaleranthis	0.2172	0.0281	0.1292	rpoC2	Ranunculaceae
Thalictrum	0.2754	0.0382	0.1388	rpoC2	Ranunculaceae
Trollius	0.2134	0.0272	0.1277	rpoC2	Ranunculaceae
Gymnaconitum	0.2589	0.0338	0.1307	rpoC2	Ranunculaceae
Aconitum angustius	0.265	0.0316	0.1192	rpoC2	Ranunculaceae
Ranunculus repens	0.2371	0.0473	0.1996	rpoC2	Ranunculaceae
Anemoclema	0.247	0.0396	0.1606	rpoC2	Anemoneae
Aconitum episcopale	0.2868	0.0333	0.116	rpoC2	Ranunculaceae
Pulsatilla	0.2464	0.039	0.1584	rpoC2	Anemoneae
Urophysa	0.2435	0.0395	0.1622	rpoC2	Ranunculaceae
CAE	0.1945	0.0238	0.1221	rpoC1	Clematis
CAL	0.1956	0.0241	0.1232	rpoC1	Clematis
CBR	0.1876	0.0224	0.1195	rpoC1	Clematis
CBRE	0.1932	0.0231	0.1195	rpoC1	Clematis
CFU	0.1854	0.0231	0.1245	rpoC1	Clematis
CHE	0.1932	0.0231	0.1195	rpoC1	Clematis
CMA	0.1907	0.0238	0.1246	rpoC1	Clematis
CRE	0.1892	0.0231	0.122	rpoC1	Clematis
CTA	0.1937	0.0234	0.1209	rpoC1	Clematis
CTE	0.1892	0.0231	0.122	rpoC1	Clematis
CTR	0.1932	0.0231	0.1195	rpoC1	Clematis
CUN	0.1986	0.0238	0.1196	rpoC1	Clematis
Aconitum barbatum var. hispidum	0.158	0.0184	0.1167	rpoC1	Ranunculaceae
Aconitum austrokoreense	0.1407	0.0164	0.1168	rpoC1	Ranunculaceae
Aconitum reclinatum	0.1523	0.0178	0.1166	rpoC1	Ranunculaceae
Aconitum delavayi	0.1435	0.0171	0.1191	rpoC1	Ranunculaceae
Anemone	0.1501	0.0217	0.1449	rpoC1	Anemoneae
Halerpestes	0.1337	0.0211	0.1577	rpoC1	Ranunculaceae
Actaea	0.1046	0.0138	0.1317	rpoC1	Ranunculaceae
Caltha	0.1519	0.0171	0.1124	rpoC1	Ranunculaceae
Callianthemum	0.1268	0.0164	0.1295	rpoC1	Ranunculaceae
Adonis	0.1889	0.0198	0.1046	rpoC1	Ranunculaceae
Aconitum barbatum	0.158	0.0184	0.1167	rpoC1	Ranunculaceae
Aconitum kusnezoffii	0.1407	0.0164	0.1168	rpoC1	Ranunculaceae
Ranunculus macranthus	0.1167	0.0231	0.1979	rpoC1	Ranunculaceae
Megaleranthis	0.1378	0.0144	0.1047	rpoC1	Ranunculaceae
Thalictrum	0.1568	0.0191	0.1217	rpoC1	Ranunculaceae
Trollius	0.1378	0.0144	0.1047	rpoC1	Ranunculaceae
Gymnaconitum	0.1516	0.0194	0.1281	rpoC1	Ranunculaceae
Aconitum angustius	0.1581	0.0184	0.1166	rpoC1	Ranunculaceae
Ranunculus repens	0.1167	0.0231	0.1979	rpoC1	Ranunculaceae
Anemoclema	0.2111	0.0258	0.1221	rpoC1	Anemoneae
Aconitum episcopale	0.1435	0.0171	0.1191	rpoC1	Ranunculaceae
Pulsatilla	0.1731	0.0224	0.1295	rpoC1	Anemoneae
Urophysa	0.209	0.0288	0.1379	rpoC1	Ranunculaceae
CAE	-1	0	0.0478	petN	Clematis
CAL	-1	0	0.0478	petN	Clematis
CBR	-1	0	0.0478	petN	Clematis
CBRE	-1	0	0.0478	petN	Clematis
CFU	-1	0	0.0478	petN	Clematis
CHE	-1	0	0.0478	petN	Clematis
CMA	-1	0	0.0478	petN	Clematis
CRE	-1	0	0.0478	petN	Clematis
CTA	-1	0	0.0478	petN	Clematis
CTE	-1	0	0.0478	petN	Clematis
CTR	-1	0	0.0478	petN	Clematis
CUN	-1	0	0.0478	petN	Clematis
Aconitum barbatum var. hispidum	-1	0	0	petN	Ranunculaceae
Aconitum austrokoreense	-1	0	0	petN	Ranunculaceae
Aconitum reclinatum	-1	0	0	petN	Ranunculaceae
Aconitum delavayi	-1	0	0	petN	Ranunculaceae
Anemone	-1	0	0.0478	petN	Anemoneae
Halerpestes	-1	0	0.0478	petN	Ranunculaceae
Actaea	-1	0	0	petN	Ranunculaceae
Caltha	-1	0	0.0478	petN	Ranunculaceae
Callianthemum	-1	0	0	petN	Ranunculaceae
Adonis	-1	0	0.0478	petN	Ranunculaceae
Aconitum barbatum	-1	0	0	petN	Ranunculaceae
Aconitum kusnezoffii	-1	0	0	petN	Ranunculaceae
Ranunculus macranthus	-1	0	0.0981	petN	Ranunculaceae
Megaleranthis	-1	0	0	petN	Ranunculaceae
Thalictrum	0.3192	0.0154	0.0482	petN	Ranunculaceae
Trollius	-1	0	0	petN	Ranunculaceae
Gymnaconitum	-1	0	0	petN	Ranunculaceae
Aconitum angustius	-1	0	0	petN	Ranunculaceae
Ranunculus repens	-1	0	0.0981	petN	Ranunculaceae
Anemoclema	-1	0	0.0478	petN	Anemoneae
Aconitum episcopale	-1	0	0	petN	Ranunculaceae
Pulsatilla	-1	0	0.0478	petN	Anemoneae
Urophysa	-1	0	0	petN	Ranunculaceae
CAE	-1	0	0.0849	psbM	Clematis
CAL	-1	0	0.0849	psbM	Clematis
CBR	-1	0	0.0849	psbM	Clematis
CBRE	-1	0	0.0849	psbM	Clematis
CFU	-1	0	0.0849	psbM	Clematis
CHE	-1	0	0.0849	psbM	Clematis
CMA	-1	0	0.0849	psbM	Clematis
CRE	-1	0	0.0849	psbM	Clematis
CTA	-1	0	0.0413	psbM	Clematis
CTE	-1	0	0.0849	psbM	Clematis
CTR	-1	0	0.0849	psbM	Clematis
CUN	-1	0	0.0413	psbM	Clematis
Aconitum barbatum var. hispidum	-1	0	0.0413	psbM	Ranunculaceae
Aconitum austrokoreense	-1	0	0.0849	psbM	Ranunculaceae
Aconitum reclinatum	-1	0	0.0413	psbM	Ranunculaceae
Aconitum delavayi	-1	0	0.0413	psbM	Ranunculaceae
Anemone	-1	0	0.0849	psbM	Anemoneae
Halerpestes	-1	0	0.1313	psbM	Ranunculaceae
Actaea	-1	0	0.0849	psbM	Ranunculaceae
Caltha	-1	0	0	psbM	Ranunculaceae
Callianthemum	-1	0	0.0413	psbM	Ranunculaceae
Adonis	-1	0	0.1313	psbM	Ranunculaceae
Aconitum barbatum	-1	0	0.0413	psbM	Ranunculaceae
Aconitum kusnezoffii	-1	0	0.0849	psbM	Ranunculaceae
Ranunculus macranthus	-1	0	0.1313	psbM	Ranunculaceae
Megaleranthis	-1	0	0.0849	psbM	Ranunculaceae
Thalictrum	-1	0	0.0849	psbM	Ranunculaceae
Trollius	-1	0	0.0849	psbM	Ranunculaceae
Gymnaconitum	-1	0	0.0843	psbM	Ranunculaceae
Aconitum angustius	-1	0	0.0413	psbM	Ranunculaceae
Ranunculus repens	-1	0	0.1313	psbM	Ranunculaceae
Anemoclema	-1	0	0.0849	psbM	Anemoneae
Aconitum episcopale	-1	0	0.0413	psbM	Ranunculaceae
Pulsatilla	-1	0	0.0849	psbM	Anemoneae
Urophysa	-1	0	0.1313	psbM	Ranunculaceae
CAE	0.0142	0.0025	0.1758	psbD	Clematis
CAL	0.0146	0.0025	0.171	psbD	Clematis
CBR	0.0146	0.0025	0.171	psbD	Clematis
CBRE	0.0219	0.0037	0.171	psbD	Clematis
CFU	0.0142	0.0025	0.176	psbD	Clematis
CHE	0.0219	0.0037	0.171	psbD	Clematis
CMA	0.0142	0.0025	0.176	psbD	Clematis
CRE	0.0219	0.0037	0.171	psbD	Clematis
CTA	0.0142	0.0025	0.176	psbD	Clematis
CTE	0.0146	0.0025	0.171	psbD	Clematis
CTR	0.0219	0.0037	0.171	psbD	Clematis
CUN	0.0219	0.0037	0.171	psbD	Clematis
Aconitum barbatum var. hispidum	0.0389	0.0037	0.0962	psbD	Ranunculaceae
Aconitum austrokoreense	0.0328	0.0037	0.1142	psbD	Ranunculaceae
Aconitum reclinatum	0.0389	0.0037	0.0962	psbD	Ranunculaceae
Aconitum delavayi	0.0328	0.0037	0.1142	psbD	Ranunculaceae
Anemone	0.0146	0.0025	0.171	psbD	Anemoneae
Halerpestes	0.0238	0.0037	0.1569	psbD	Ranunculaceae
Actaea	0.0371	0.0037	0.1007	psbD	Ranunculaceae
Caltha	0.018	0.0025	0.138	psbD	Ranunculaceae
Callianthemum	0.0302	0.0037	0.1236	psbD	Ranunculaceae
Adonis	0.0118	0.0012	0.1051	psbD	Ranunculaceae
Aconitum barbatum	0.0389	0.0037	0.0962	psbD	Ranunculaceae
Aconitum kusnezoffii	0.0328	0.0037	0.1142	psbD	Ranunculaceae
Ranunculus macranthus	0.015	0.0025	0.1665	psbD	Ranunculaceae
Megaleranthis	0.0119	0.0012	0.105	psbD	Ranunculaceae
Thalictrum	0.0109	0.0012	0.1144	psbD	Ranunculaceae
Trollius	0.013	0.0012	0.0961	psbD	Ranunculaceae
Gymnaconitum	0.0327	0.0037	0.1144	psbD	Ranunculaceae
Aconitum angustius	0.0371	0.0037	0.1007	psbD	Ranunculaceae
Ranunculus repens	0.015	0.0025	0.1665	psbD	Ranunculaceae
Anemoclema	0.0159	0.0025	0.1563	psbD	Anemoneae
Aconitum episcopale	0.0328	0.0037	0.1142	psbD	Ranunculaceae
Pulsatilla	0.015	0.0025	0.166	psbD	Anemoneae
Urophysa	0.0227	0.0025	0.1098	psbD	Ranunculaceae
CAE	0.0243	0.0029	0.1192	psbC	Clematis
CAL	0.0257	0.0029	0.1125	psbC	Clematis
CBR	0.0158	0.0019	0.1225	psbC	Clematis
CBRE	0.0167	0.0019	0.1157	psbC	Clematis
CFU	0.0167	0.0019	0.1157	psbC	Clematis
CHE	0.0167	0.0019	0.1157	psbC	Clematis
CMA	0.0162	0.0019	0.1191	psbC	Clematis
CRE	0.0243	0.0029	0.1191	psbC	Clematis
CTA	0.0236	0.0029	0.1226	psbC	Clematis
CTE	0.0162	0.0019	0.1191	psbC	Clematis
CTR	0.0167	0.0019	0.1157	psbC	Clematis
CUN	0.0167	0.0019	0.1157	psbC	Clematis
Aconitum barbatum var. hispidum	0.0456	0.0048	0.1058	psbC	Ranunculaceae
Aconitum austrokoreense	0.0355	0.0039	0.109	psbC	Ranunculaceae
Aconitum reclinatum	0.0471	0.0048	0.1025	psbC	Ranunculaceae
Aconitum delavayi	0.0366	0.0039	0.1056	psbC	Ranunculaceae
Anemone	0.0236	0.0029	0.1225	psbC	Anemoneae
Halerpestes	0.0134	0.0019	0.1435	psbC	Ranunculaceae
Actaea	0.0172	0.0019	0.1124	psbC	Ranunculaceae
Caltha	0.0104	0.001	0.0925	psbC	Ranunculaceae
Callianthemum	0.0081	0.001	0.1194	psbC	Ranunculaceae
Adonis	0.0094	0.001	0.1024	psbC	Ranunculaceae
Aconitum barbatum	0.0456	0.0048	0.1058	psbC	Ranunculaceae
Aconitum kusnezoffii	0.0366	0.0039	0.1056	psbC	Ranunculaceae
Ranunculus macranthus	0.0264	0.0048	0.1831	psbC	Ranunculaceae
Megaleranthis	0.0112	0.001	0.086	psbC	Ranunculaceae
Thalictrum	-1	0	0.1365	psbC	Ranunculaceae
Trollius	0.0112	0.001	0.086	psbC	Ranunculaceae
Gymnaconitum	0.0394	0.0048	0.1225	psbC	Ranunculaceae
Aconitum angustius	0.0456	0.0048	0.1058	psbC	Ranunculaceae
Ranunculus repens	0.0323	0.0058	0.1795	psbC	Ranunculaceae
Anemoclema	0.0145	0.0019	0.1328	psbC	Anemoneae
Aconitum episcopale	0.0366	0.0039	0.1056	psbC	Ranunculaceae
Pulsatilla	0.0335	0.0039	0.1154	psbC	Anemoneae
Urophysa	0.0069	0.001	0.1397	psbC	Ranunculaceae
CAE	0.0657	0.0073	0.1112	psbZ	Clematis
CAL	0.0658	0.0073	0.111	psbZ	Clematis
CBR	0.0657	0.0073	0.1112	psbZ	Clematis
CBRE	0.0657	0.0073	0.1112	psbZ	Clematis
CFU	0.0657	0.0073	0.1112	psbZ	Clematis
CHE	0.0657	0.0073	0.1112	psbZ	Clematis
CMA	0.0657	0.0073	0.1112	psbZ	Clematis
CRE	0.0657	0.0073	0.1112	psbZ	Clematis
CTA	0.0657	0.0073	0.1112	psbZ	Clematis
CTE	0.0657	0.0073	0.1112	psbZ	Clematis
CTR	0.0657	0.0073	0.1112	psbZ	Clematis
CUN	0.0657	0.0073	0.1112	psbZ	Clematis
Aconitum barbatum var. hispidum	0.0657	0.0073	0.1112	psbZ	Ranunculaceae
Aconitum austrokoreense	0.0657	0.0073	0.1112	psbZ	Ranunculaceae
Aconitum reclinatum	0.0657	0.0073	0.1112	psbZ	Ranunculaceae
Aconitum delavayi	0.0833	0.0073	0.0876	psbZ	Ranunculaceae
Anemone	0.227	0.0147	0.0647	psbZ	Anemoneae
Halerpestes	0.2256	0.0147	0.065	psbZ	Ranunculaceae
Actaea	0.1128	0.0073	0.0647	psbZ	Ranunculaceae
Caltha	0.0909	0.0147	0.1612	psbZ	Ranunculaceae
Callianthemum	0.1701	0.0147	0.0866	psbZ	Ranunculaceae
Adonis	0.2273	0.0147	0.0646	psbZ	Ranunculaceae
Aconitum barbatum	0.0657	0.0073	0.1112	psbZ	Ranunculaceae
Aconitum kusnezoffii	0.0657	0.0073	0.1112	psbZ	Ranunculaceae
Ranunculus macranthus	0.2244	0.0146	0.0652	psbZ	Ranunculaceae
Megaleranthis	0.0657	0.0073	0.1111	psbZ	Ranunculaceae
Thalictrum	0.0535	0.0073	0.1362	psbZ	Ranunculaceae
Trollius	0.0657	0.0073	0.1111	psbZ	Ranunculaceae
Gymnaconitum	0.0833	0.0073	0.0876	psbZ	Ranunculaceae
Aconitum angustius	0.0657	0.0073	0.1112	psbZ	Ranunculaceae
Ranunculus repens	0.2244	0.0146	0.0652	psbZ	Ranunculaceae
Anemoclema	0.1128	0.0073	0.0647	psbZ	Anemoneae
Aconitum episcopale	0.0833	0.0073	0.0876	psbZ	Ranunculaceae
Pulsatilla	0.0657	0.0073	0.1112	psbZ	Anemoneae
Urophysa	0.0655	0.0073	0.1114	psbZ	Ranunculaceae
CAE	0.221	0.0314	0.1422	rps14	Clematis
CAL	0.2882	0.036	0.125	rps14	Clematis
CBR	0.2514	0.0314	0.125	rps14	Clematis
CBRE	0.2514	0.0314	0.125	rps14	Clematis
CFU	0.2514	0.0314	0.125	rps14	Clematis
CHE	0.2514	0.0314	0.125	rps14	Clematis
CMA	0.2514	0.0314	0.125	rps14	Clematis
CRE	0.2514	0.0314	0.125	rps14	Clematis
CTA	0.2514	0.0314	0.125	rps14	Clematis
CTE	0.2514	0.0314	0.125	rps14	Clematis
CTR	0.2514	0.0314	0.125	rps14	Clematis
CUN	0.2514	0.0314	0.125	rps14	Clematis
Aconitum barbatum var. hispidum	0.2135	0.0268	0.1256	rps14	Ranunculaceae
Aconitum austrokoreense	0.1875	0.0268	0.143	rps14	Ranunculaceae
Aconitum reclinatum	0.2135	0.0268	0.1256	rps14	Ranunculaceae
Aconitum delavayi	0.1875	0.0268	0.143	rps14	Ranunculaceae
Anemone	0.197	0.0314	0.1596	rps14	Anemoneae
Halerpestes	0.1667	0.0268	0.1608	rps14	Ranunculaceae
Actaea	0.1667	0.0268	0.1608	rps14	Ranunculaceae
Caltha	0.2463	0.0268	0.1088	rps14	Ranunculaceae
Callianthemum	0.2456	0.0268	0.1091	rps14	Ranunculaceae
Adonis	0.1887	0.0268	0.1423	rps14	Ranunculaceae
Aconitum barbatum	0.2135	0.0268	0.1256	rps14	Ranunculaceae
Aconitum kusnezoffii	0.1668	0.0268	0.1607	rps14	Ranunculaceae
Ranunculus macranthus	0.2232	0.0359	0.161	rps14	Ranunculaceae
Megaleranthis	0.2212	0.0314	0.1421	rps14	Ranunculaceae
Thalictrum	0.291	0.0314	0.108	rps14	Ranunculaceae
Trollius	0.2212	0.0314	0.1421	rps14	Ranunculaceae
Gymnaconitum	0.2135	0.0268	0.1256	rps14	Ranunculaceae
Aconitum angustius	0.2135	0.0268	0.1256	rps14	Ranunculaceae
Ranunculus repens	0.2232	0.0359	0.161	rps14	Ranunculaceae
Anemoclema	0.2234	0.0359	0.1609	rps14	Anemoneae
Aconitum episcopale	0.1875	0.0268	0.143	rps14	Ranunculaceae
Pulsatilla	0.2539	0.0406	0.16	rps14	Anemoneae
Urophysa	0.3661	0.0454	0.124	rps14	Ranunculaceae
CAE	0.03	0.0045	0.15	psaB	Clematis
CAL	0.03	0.0045	0.15	psaB	Clematis
CBR	0.0343	0.0052	0.1499	psaB	Clematis
CBRE	0.0343	0.0052	0.1499	psaB	Clematis
CFU	0.0338	0.0052	0.1525	psaB	Clematis
CHE	0.0343	0.0052	0.1499	psaB	Clematis
CMA	0.0305	0.0045	0.1475	psaB	Clematis
CRE	0.0343	0.0052	0.1499	psaB	Clematis
CTA	0.03	0.0045	0.15	psaB	Clematis
CTE	0.0343	0.0052	0.1499	psaB	Clematis
CTR	0.0343	0.0052	0.1499	psaB	Clematis
CUN	0.0338	0.0052	0.1525	psaB	Clematis
Aconitum barbatum var. hispidum	0.0347	0.0045	0.1298	psaB	Ranunculaceae
Aconitum austrokoreense	0.0347	0.0045	0.1298	psaB	Ranunculaceae
Aconitum reclinatum	0.0347	0.0045	0.1298	psaB	Ranunculaceae
Aconitum delavayi	0.0347	0.0045	0.1298	psaB	Ranunculaceae
Anemone	0.0229	0.0039	0.1683	psaB	Anemoneae
Halerpestes	0.0241	0.0039	0.1602	psaB	Ranunculaceae
Actaea	0.034	0.0045	0.1325	psaB	Ranunculaceae
Caltha	0.0222	0.0032	0.1448	psaB	Ranunculaceae
Callianthemum	0.0321	0.0039	0.1201	psaB	Ranunculaceae
Adonis	0.0252	0.0032	0.1273	psaB	Ranunculaceae
Aconitum barbatum	0.0347	0.0045	0.1298	psaB	Ranunculaceae
Aconitum kusnezoffii	0.0341	0.0045	0.1323	psaB	Ranunculaceae
Ranunculus macranthus	0.0222	0.0039	0.1736	psaB	Ranunculaceae
Megaleranthis	0.032	0.0032	0.1006	psaB	Ranunculaceae
Thalictrum	0.0257	0.0032	0.1249	psaB	Ranunculaceae
Trollius	0.0327	0.0032	0.0982	psaB	Ranunculaceae
Gymnaconitum	0.0382	0.0051	0.1349	psaB	Ranunculaceae
Aconitum angustius	0.0341	0.0045	0.1323	psaB	Ranunculaceae
Ranunculus repens	0.026	0.0045	0.1734	psaB	Ranunculaceae
Anemoclema	0.0337	0.0051	0.1526	psaB	Anemoneae
Aconitum episcopale	0.0347	0.0045	0.1298	psaB	Ranunculaceae
Pulsatilla	0.0226	0.0032	0.1425	psaB	Anemoneae
Urophysa	0.043	0.0058	0.1347	psaB	Ranunculaceae
CAE	0.0299	0.0041	0.1368	psaA	Clematis
CAL	0.0363	0.0048	0.1316	psaA	Clematis
CBR	0.0305	0.0041	0.1341	psaA	Clematis
CBRE	0.0318	0.0041	0.1289	psaA	Clematis
CFU	0.0305	0.0041	0.1342	psaA	Clematis
CHE	0.0318	0.0041	0.1289	psaA	Clematis
CMA	0.0305	0.0041	0.1341	psaA	Clematis
CRE	0.0311	0.0041	0.1315	psaA	Clematis
CTA	0.0305	0.0041	0.1342	psaA	Clematis
CTE	0.0299	0.0041	0.1367	psaA	Clematis
CTR	0.0318	0.0041	0.1289	psaA	Clematis
CUN	0.0311	0.0041	0.1315	psaA	Clematis
Aconitum barbatum var. hispidum	0.054	0.0055	0.101	psaA	Ranunculaceae
Aconitum austrokoreense	0.0461	0.0048	0.1035	psaA	Ranunculaceae
Aconitum reclinatum	0.0554	0.0055	0.0985	psaA	Ranunculaceae
Aconitum delavayi	0.0461	0.0048	0.1035	psaA	Ranunculaceae
Anemone	0.0377	0.0055	0.1448	psaA	Anemoneae
Halerpestes	0.0205	0.0034	0.1662	psaA	Ranunculaceae
Actaea	0.0451	0.0048	0.1059	psaA	Ranunculaceae
Caltha	0.0315	0.0034	0.1083	psaA	Ranunculaceae
Callianthemum	0.0293	0.0034	0.1161	psaA	Ranunculaceae
Adonis	0.0375	0.0034	0.0909	psaA	Ranunculaceae
Aconitum barbatum	0.054	0.0055	0.101	psaA	Ranunculaceae
Aconitum kusnezoffii	0.0461	0.0048	0.1035	psaA	Ranunculaceae
Ranunculus macranthus	0.0323	0.0055	0.1692	psaA	Ranunculaceae
Megaleranthis	0.0292	0.0027	0.0933	psaA	Ranunculaceae
Thalictrum	0.036	0.0041	0.1135	psaA	Ranunculaceae
Trollius	0.0292	0.0027	0.0933	psaA	Ranunculaceae
Gymnaconitum	0.0463	0.0041	0.0884	psaA	Ranunculaceae
Aconitum angustius	0.0554	0.0055	0.0985	psaA	Ranunculaceae
Ranunculus repens	0.0328	0.0055	0.1665	psaA	Ranunculaceae
Anemoclema	0.0305	0.0041	0.1342	psaA	Anemoneae
Aconitum episcopale	0.0461	0.0048	0.1035	psaA	Ranunculaceae
Pulsatilla	0.0442	0.0055	0.1236	psaA	Anemoneae
Urophysa	0.0571	0.0075	0.1317	psaA	Ranunculaceae
CAE	0.039	0.0052	0.1333	ycf3	Clematis
CAL	0.039	0.0052	0.1333	ycf3	Clematis
CBR	0.0361	0.0052	0.1438	ycf3	Clematis
CBRE	0.039	0.0052	0.1333	ycf3	Clematis
CFU	0.039	0.0052	0.1333	ycf3	Clematis
CHE	0.039	0.0052	0.1333	ycf3	Clematis
CMA	0.039	0.0052	0.1333	ycf3	Clematis
CRE	0.039	0.0052	0.1333	ycf3	Clematis
CTA	0.039	0.0052	0.1333	ycf3	Clematis
CTE	0.0361	0.0052	0.1438	ycf3	Clematis
CTR	0.039	0.0052	0.1333	ycf3	Clematis
CUN	0.039	0.0052	0.1333	ycf3	Clematis
Aconitum barbatum var. hispidum	0.0356	0.0026	0.0729	ycf3	Ranunculaceae
Aconitum austrokoreense	0.0315	0.0026	0.0825	ycf3	Ranunculaceae
Aconitum reclinatum	0.0356	0.0026	0.0729	ycf3	Ranunculaceae
Aconitum delavayi	0.0281	0.0026	0.0923	ycf3	Ranunculaceae
Anemone	0.0939	0.0157	0.1667	ycf3	Anemoneae
Halerpestes	0.0629	0.0052	0.0826	ycf3	Ranunculaceae
Actaea	0.0462	0.0052	0.1125	ycf3	Ranunculaceae
Caltha	0.094	0.0091	0.0971	ycf3	Ranunculaceae
Callianthemum	0.0627	0.0052	0.0829	ycf3	Ranunculaceae
Adonis	0.0356	0.0026	0.0729	ycf3	Ranunculaceae
Aconitum barbatum	0.0356	0.0026	0.0729	ycf3	Ranunculaceae
Aconitum kusnezoffii	0.0315	0.0026	0.0825	ycf3	Ranunculaceae
Ranunculus macranthus	0.0232	0.0026	0.1121	ycf3	Ranunculaceae
Megaleranthis	0.1218	0.0078	0.064	ycf3	Ranunculaceae
Thalictrum	0.0947	0.0078	0.0825	ycf3	Ranunculaceae
Trollius	0.1218	0.0078	0.064	ycf3	Ranunculaceae
Gymnaconitum	0.0356	0.0026	0.0729	ycf3	Ranunculaceae
Aconitum angustius	0.0356	0.0026	0.0729	ycf3	Ranunculaceae
Ranunculus repens	0.0232	0.0026	0.1121	ycf3	Ranunculaceae
Anemoclema	0.0295	0.0052	0.1763	ycf3	Anemoneae
Aconitum episcopale	0.0281	0.0026	0.0923	ycf3	Ranunculaceae
Pulsatilla	0.0336	0.0052	0.1544	ycf3	Anemoneae
Urophysa	0.0844	0.0078	0.0925	ycf3	Ranunculaceae
CAE	0.0832	0.0136	0.1631	atpE	Clematis
CAL	0.0832	0.0136	0.1631	atpE	Clematis
CBR	0.0832	0.0136	0.1631	atpE	Clematis
CBRE	0.0832	0.0136	0.1631	atpE	Clematis
CFU	0.0832	0.0136	0.1631	atpE	Clematis
CHE	0.0832	0.0136	0.1631	atpE	Clematis
CMA	0.077	0.0136	0.1762	atpE	Clematis
CRE	0.077	0.0136	0.1762	atpE	Clematis
CTA	0.0832	0.0136	0.1631	atpE	Clematis
CTE	0.0832	0.0136	0.1631	atpE	Clematis
CTR	0.0832	0.0136	0.1631	atpE	Clematis
CUN	0.0832	0.0136	0.1631	atpE	Clematis
Aconitum barbatum var. hispidum	0.1082	0.0136	0.1253	atpE	Ranunculaceae
Aconitum austrokoreense	0.1126	0.017	0.1508	atpE	Ranunculaceae
Aconitum reclinatum	0.1082	0.0136	0.1253	atpE	Ranunculaceae
Aconitum delavayi	0.1126	0.017	0.1508	atpE	Ranunculaceae
Anemone	0.0734	0.017	0.2314	atpE	Anemoneae
Halerpestes	0.1356	0.0204	0.1506	atpE	Ranunculaceae
Actaea	0.0537	0.0067	0.1256	atpE	Ranunculaceae
Caltha	0.1232	0.017	0.1378	atpE	Ranunculaceae
Callianthemum	0.0488	0.0067	0.1381	atpE	Ranunculaceae
Adonis	0.1198	0.0136	0.1132	atpE	Ranunculaceae
Aconitum barbatum	0.1082	0.0136	0.1253	atpE	Ranunculaceae
Aconitum kusnezoffii	0.1126	0.017	0.1508	atpE	Ranunculaceae
Ranunculus macranthus	0.09	0.0136	0.1506	atpE	Ranunculaceae
Megaleranthis	0.0892	0.0101	0.1136	atpE	Ranunculaceae
Thalictrum	0.1111	0.0169	0.1523	atpE	Ranunculaceae
Trollius	0.0999	0.0101	0.1014	atpE	Ranunculaceae
Gymnaconitum	0.1343	0.0136	0.1009	atpE	Ranunculaceae
Aconitum angustius	0.1082	0.0136	0.1253	atpE	Ranunculaceae
Ranunculus repens	0.1081	0.0136	0.1254	atpE	Ranunculaceae
Anemoclema	0.0576	0.0102	0.1762	atpE	Anemoneae
Aconitum episcopale	0.1126	0.017	0.1508	atpE	Ranunculaceae
Pulsatilla	0.0467	0.0101	0.2174	atpE	Anemoneae
Urophysa	0.1577	0.0239	0.1513	atpE	Ranunculaceae
CAE	0.0695	0.0108	0.1557	atpB	Clematis
CAL	0.0611	0.0099	0.1622	atpB	Clematis
CBR	0.0624	0.0099	0.159	atpB	Clematis
CBRE	0.0637	0.0099	0.1557	atpB	Clematis
CFU	0.0637	0.0099	0.1557	atpB	Clematis
CHE	0.0637	0.0099	0.1557	atpB	Clematis
CMA	0.0637	0.0099	0.1557	atpB	Clematis
CRE	0.0623	0.0099	0.159	atpB	Clematis
CTA	0.0695	0.0108	0.1557	atpB	Clematis
CTE	0.0611	0.0099	0.1622	atpB	Clematis
CTR	0.0637	0.0099	0.1557	atpB	Clematis
CUN	0.0624	0.0099	0.159	atpB	Clematis
Aconitum barbatum var. hispidum	0.1223	0.0149	0.122	atpB	Ranunculaceae
Aconitum austrokoreense	0.0905	0.0122	0.1346	atpB	Ranunculaceae
Aconitum reclinatum	0.1223	0.0149	0.122	atpB	Ranunculaceae
Aconitum delavayi	0.0927	0.0122	0.1315	atpB	Ranunculaceae
Anemone	0.0758	0.0136	0.1788	atpB	Anemoneae
Halerpestes	0.0733	0.0136	0.1851	atpB	Ranunculaceae
Actaea	0.0871	0.0099	0.114	atpB	Ranunculaceae
Caltha	0.095	0.0145	0.1523	atpB	Ranunculaceae
Callianthemum	0.0749	0.009	0.1203	atpB	Ranunculaceae
Adonis	0.0564	0.0108	0.1921	atpB	Ranunculaceae
Aconitum barbatum	0.1223	0.0149	0.122	atpB	Ranunculaceae
Aconitum kusnezoffii	0.0905	0.0122	0.1346	atpB	Ranunculaceae
Ranunculus macranthus	0.0911	0.0168	0.1838	atpB	Ranunculaceae
Megaleranthis	0.0779	0.0122	0.1567	atpB	Ranunculaceae
Thalictrum	0.0676	0.0113	0.167	atpB	Ranunculaceae
Trollius	0.0853	0.0131	0.1536	atpB	Ranunculaceae
Gymnaconitum	0.0973	0.0136	0.1393	atpB	Ranunculaceae
Aconitum angustius	0.1193	0.0149	0.1251	atpB	Ranunculaceae
Ranunculus repens	0.0961	0.0177	0.1838	atpB	Ranunculaceae
Anemoclema	0.0805	0.0117	0.1458	atpB	Anemoneae
Aconitum episcopale	0.0927	0.0122	0.1315	atpB	Ranunculaceae
Pulsatilla	0.0739	0.0117	0.1588	atpB	Anemoneae
Urophysa	0.0945	0.0177	0.1871	atpB	Ranunculaceae
CAE	0.0548	0.0098	0.1783	rbcL	Clematis
CAL	0.0384	0.0065	0.1692	rbcL	Clematis
CBR	0.0504	0.0084	0.1658	rbcL	Clematis
CBRE	0.0537	0.0093	0.1731	rbcL	Clematis
CFU	0.0633	0.0112	0.1765	rbcL	Clematis
CHE	0.0537	0.0093	0.1731	rbcL	Clematis
CMA	0.0505	0.0084	0.1656	rbcL	Clematis
CRE	0.0448	0.0074	0.1657	rbcL	Clematis
CTA	0.0439	0.0074	0.1694	rbcL	Clematis
CTE	0.0494	0.0084	0.1694	rbcL	Clematis
CTR	0.0537	0.0093	0.1731	rbcL	Clematis
CUN	0.0484	0.0084	0.173	rbcL	Clematis
Aconitum barbatum var. hispidum	0.0506	0.0074	0.147	rbcL	Ranunculaceae
Aconitum austrokoreense	0.0443	0.0065	0.147	rbcL	Ranunculaceae
Aconitum reclinatum	0.0506	0.0074	0.147	rbcL	Ranunculaceae
Aconitum delavayi	0.0443	0.0065	0.147	rbcL	Ranunculaceae
Anemone	0.0431	0.0074	0.1725	rbcL	Anemoneae
Halerpestes	0.0461	0.0074	0.1614	rbcL	Ranunculaceae
Actaea	0.0357	0.0046	0.1298	rbcL	Ranunculaceae
Caltha	0.0641	0.0074	0.116	rbcL	Ranunculaceae
Callianthemum	0.056	0.0065	0.1161	rbcL	Ranunculaceae
Adonis	0.0646	0.0112	0.173	rbcL	Ranunculaceae
Aconitum barbatum	0.0506	0.0074	0.147	rbcL	Ranunculaceae
Aconitum kusnezoffii	0.0432	0.0065	0.1505	rbcL	Ranunculaceae
Ranunculus macranthus	0.042	0.0074	0.1767	rbcL	Ranunculaceae
Megaleranthis	0.0347	0.0046	0.1335	rbcL	Ranunculaceae
Thalictrum	0.0718	0.0093	0.1297	rbcL	Ranunculaceae
Trollius	0.0407	0.0056	0.1368	rbcL	Ranunculaceae
Gymnaconitum	0.0483	0.0074	0.1541	rbcL	Ranunculaceae
Aconitum angustius	0.0506	0.0074	0.147	rbcL	Ranunculaceae
Ranunculus repens	0.0367	0.0065	0.1768	rbcL	Ranunculaceae
Anemoclema	0.055	0.0093	0.1692	rbcL	Anemoneae
Aconitum episcopale	0.0443	0.0065	0.147	rbcL	Ranunculaceae
Pulsatilla	0.0434	0.007	0.1604	rbcL	Anemoneae
Urophysa	0.062	0.0093	0.1502	rbcL	Ranunculaceae
CAE	0.3347	0.0544	0.1626	accD	Clematis
CBR	0.3399	0.0554	0.163	accD	Clematis
CTE	0.3399	0.0554	0.163	accD	Clematis
CUN	0.328	0.0534	0.1628	accD	Clematis
CBRE	0.3431	0.0544	0.1585	accD	Clematis
CHE	0.3431	0.0544	0.1585	accD	Clematis
CTR	0.35	0.0554	0.1584	accD	Clematis
CTA	0.3563	0.0564	0.1584	accD	Clematis
CMA	0.344	0.0544	0.1582	accD	Clematis
CFU	0.3369	0.0534	0.1585	accD	Clematis
CRE	0.3555	0.0564	0.1587	accD	Clematis
CAL	0.3235	0.0555	0.1714	accD	Clematis
Anemoclema	0.3503	0.0585	0.167	accD	Ranunculaceae
Pulsatilla	0.3227	0.059	0.1828	accD	Ranunculaceae
Anemone	0.3002	0.0656	0.2184	accD	Ranunculaceae
Aconitum barbatum var. hispidum	0.3384	0.0393	0.1161	accD	Ranunculaceae
Aconitum reclinatum	0.3384	0.0393	0.1161	accD	Anemoneae
Aconitum barbatum	0.3384	0.0393	0.1161	accD	Ranunculaceae
Aconitum angustius	0.3384	0.0393	0.1161	accD	Ranunculaceae
Aconitum austrokoreense	0.3211	0.0413	0.1286	accD	Ranunculaceae
Aconitum kusnezoffii	0.3109	0.0413	0.1328	accD	Ranunculaceae
Aconitum delavayi	0.3203	0.0413	0.1288	accD	Ranunculaceae
Aconitum episcopale	0.3203	0.0413	0.1288	accD	Ranunculaceae
Gymnaconitum	0.3414	0.04	0.1171	accD	Ranunculaceae
Adonis	0.4839	0.0529	0.1093	accD	Ranunculaceae
Megaleranthis	0.3677	0.0365	0.0992	accD	Ranunculaceae
Trollius	0.3844	0.0365	0.095	accD	Ranunculaceae
Urophysa	0.4825	0.0515	0.1067	accD	Ranunculaceae
Actaea	0.2842	0.0321	0.113	accD	Ranunculaceae
Callianthemum	0.3648	0.0435	0.1192	accD	Ranunculaceae
Caltha	0.2925	0.0385	0.1317	accD	Ranunculaceae
Thalictrum	0.3877	0.0488	0.1259	accD	Anemoneae
Halerpestes	0.2289	0.048	0.2096	accD	Ranunculaceae
Ranunculus macranthus	0.2399	0.0565	0.2357	accD	Anemoneae
Ranunculus repens	0.2494	0.0575	0.2307	accD	Ranunculaceae
CAE	0.6521	0.051	0.0783	psaI	Clematis
CAL	0.6521	0.051	0.0783	psaI	Clematis
CBR	0.6521	0.051	0.0783	psaI	Clematis
CBRE	0.6521	0.051	0.0783	psaI	Clematis
CFU	1.2036	0.0923	0.0767	psaI	Clematis
CHE	0.6521	0.051	0.0783	psaI	Clematis
CMA	0.6521	0.051	0.0783	psaI	Clematis
CRE	0.6521	0.051	0.0783	psaI	Clematis
CTA	0.6521	0.051	0.0783	psaI	Clematis
CTE	0.6521	0.051	0.0783	psaI	Clematis
CTR	0.6521	0.051	0.0783	psaI	Clematis
CUN	0.6521	0.051	0.0783	psaI	Clematis
Aconitum barbatum var. hispidum	-1	0.0777	0	psaI	Ranunculaceae
Aconitum austrokoreense	-1	0.0777	0	psaI	Ranunculaceae
Aconitum reclinatum	-1	0.0777	0	psaI	Ranunculaceae
Aconitum delavayi	-1	0.0777	0	psaI	Ranunculaceae
Anemone	0.6463	0.0509	0.0788	psaI	Anemoneae
Halerpestes	-1	0.038	0	psaI	Ranunculaceae
Actaea	1.0043	0.038	0.0379	psaI	Ranunculaceae
Caltha	-1	0.038	0	psaI	Ranunculaceae
Callianthemum	0.6525	0.025	0.0384	psaI	Ranunculaceae
Adonis	1.0043	0.038	0.0379	psaI	Ranunculaceae
Aconitum barbatum	-1	0.0777	0	psaI	Ranunculaceae
Aconitum kusnezoffii	-1	0.0777	0	psaI	Ranunculaceae
Ranunculus macranthus	0.3173	0.038	0.1198	psaI	Ranunculaceae
Megaleranthis	-1	0.038	0	psaI	Ranunculaceae
Thalictrum	0.3177	0.025	0.0788	psaI	Ranunculaceae
Trollius	-1	0.038	0	psaI	Ranunculaceae
Gymnaconitum	-1	0.0777	0	psaI	Ranunculaceae
Aconitum angustius	-1	0.0777	0	psaI	Ranunculaceae
Ranunculus repens	0.3173	0.038	0.1198	psaI	Ranunculaceae
Anemoclema	0.6521	0.051	0.0783	psaI	Anemoneae
Aconitum episcopale	-1	0.0777	0	psaI	Ranunculaceae
Pulsatilla	0.6521	0.051	0.0783	psaI	Anemoneae
Urophysa	0.3177	0.025	0.0788	psaI	Ranunculaceae
CAE	0.1493	0.022	0.1471	ycf4	Clematis
CAL	0.1402	0.022	0.1567	ycf4	Clematis
CBR	0.1407	0.022	0.1562	ycf4	Clematis
CBRE	0.1493	0.022	0.1471	ycf4	Clematis
CFU	0.1493	0.022	0.1471	ycf4	Clematis
CHE	0.1493	0.022	0.1471	ycf4	Clematis
CMA	0.1493	0.022	0.1471	ycf4	Clematis
CRE	0.1493	0.022	0.1471	ycf4	Clematis
CTA	0.1321	0.0195	0.1474	ycf4	Clematis
CTE	0.1407	0.022	0.1562	ycf4	Clematis
CTR	0.1493	0.022	0.1471	ycf4	Clematis
CUN	0.1493	0.022	0.1471	ycf4	Clematis
Aconitum barbatum var. hispidum	0.089	0.0122	0.1365	ycf4	Ranunculaceae
Aconitum austrokoreense	0.1242	0.0146	0.1177	ycf4	Ranunculaceae
Aconitum reclinatum	0.089	0.0122	0.1365	ycf4	Ranunculaceae
Aconitum delavayi	0.1345	0.0171	0.127	ycf4	Ranunculaceae
Anemone	0.1324	0.022	0.1661	ycf4	Anemoneae
Halerpestes	0.0597	0.0158	0.2649	ycf4	Ranunculaceae
Actaea	0.1253	0.0171	0.1363	ycf4	Ranunculaceae
Caltha	0.0736	0.0122	0.1651	ycf4	Ranunculaceae
Callianthemum	0.0499	0.0097	0.1945	ycf4	Ranunculaceae
Adonis	0.1269	0.0196	0.1543	ycf4	Ranunculaceae
Aconitum barbatum	0.089	0.0122	0.1365	ycf4	Ranunculaceae
Aconitum kusnezoffii	0.1242	0.0146	0.1177	ycf4	Ranunculaceae
Ranunculus macranthus	0.0998	0.0262	0.2621	ycf4	Ranunculaceae
Megaleranthis	0.1346	0.0146	0.1086	ycf4	Ranunculaceae
Thalictrum	0.1046	0.0171	0.1636	ycf4	Ranunculaceae
Trollius	0.1346	0.0146	0.1086	ycf4	Ranunculaceae
Gymnaconitum	0.0998	0.0146	0.1463	ycf4	Ranunculaceae
Aconitum angustius	0.089	0.0122	0.1365	ycf4	Ranunculaceae
Ranunculus repens	0.0998	0.0262	0.2621	ycf4	Ranunculaceae
Anemoclema	0.1499	0.022	0.1467	ycf4	Anemoneae
Aconitum episcopale	0.1345	0.0171	0.127	ycf4	Ranunculaceae
Pulsatilla	0.1109	0.0195	0.1759	ycf4	Anemoneae
Urophysa	0.1195	0.0196	0.1638	ycf4	Ranunculaceae
CAE	0.2374	0.0432	0.1821	cemA	Clematis
CAL	0.2075	0.0403	0.1943	cemA	Clematis
CBR	0.206	0.0383	0.186	cemA	Clematis
CBRE	0.2165	0.0403	0.1861	cemA	Clematis
CFU	0.206	0.0383	0.186	cemA	Clematis
CHE	0.2165	0.0403	0.1861	cemA	Clematis
CMA	0.2075	0.0403	0.1943	cemA	Clematis
CRE	0.206	0.0383	0.186	cemA	Clematis
CTA	0.2374	0.0432	0.1821	cemA	Clematis
CTE	0.206	0.0383	0.186	cemA	Clematis
CTR	0.2165	0.0403	0.1861	cemA	Clematis
CUN	0.1967	0.0383	0.1949	cemA	Clematis
Aconitum barbatum var. hispidum	0.3139	0.0444	0.1414	cemA	Ranunculaceae
Aconitum austrokoreense	0.3107	0.0464	0.1494	cemA	Ranunculaceae
Aconitum reclinatum	0.3139	0.0444	0.1414	cemA	Ranunculaceae
Aconitum delavayi	0.3104	0.0464	0.1495	cemA	Ranunculaceae
Anemone	0.2109	0.0523	0.2481	cemA	Anemoneae
Halerpestes	0.2516	0.0635	0.2523	cemA	Ranunculaceae
Actaea	0.2305	0.0464	0.2012	cemA	Ranunculaceae
Caltha	0.2537	0.0424	0.167	cemA	Ranunculaceae
Callianthemum	0.2653	0.0454	0.171	cemA	Ranunculaceae
Adonis	0.2801	0.0575	0.2051	cemA	Ranunculaceae
Aconitum barbatum	0.3139	0.0444	0.1414	cemA	Ranunculaceae
Aconitum kusnezoffii	0.3235	0.0484	0.1496	cemA	Ranunculaceae
Ranunculus macranthus	0.2488	0.0757	0.3041	cemA	Ranunculaceae
Megaleranthis	0.3132	0.0454	0.1451	cemA	Ranunculaceae
Thalictrum	0.3425	0.0592	0.173	cemA	Ranunculaceae
Trollius	0.3136	0.0454	0.1449	cemA	Ranunculaceae
Gymnaconitum	0.2697	0.0404	0.1499	cemA	Ranunculaceae
Aconitum angustius	0.3139	0.0444	0.1414	cemA	Ranunculaceae
Ranunculus repens	0.2465	0.0777	0.3152	cemA	Ranunculaceae
Anemoclema	0.205	0.0383	0.1868	cemA	Anemoneae
Aconitum episcopale	0.3104	0.0464	0.1495	cemA	Ranunculaceae
Pulsatilla	0.2354	0.0512	0.2175	cemA	Anemoneae
Urophysa	0.4397	0.0781	0.1777	cemA	Ranunculaceae
CAE	0.1035	0.0206	0.1993	petA	Clematis
CAL	0.1065	0.0206	0.1936	petA	Clematis
CBR	0.1171	0.022	0.188	petA	Clematis
CBRE	0.1097	0.0206	0.188	petA	Clematis
CFU	0.1097	0.0206	0.188	petA	Clematis
CHE	0.1097	0.0206	0.188	petA	Clematis
CMA	0.1097	0.0206	0.188	petA	Clematis
CRE	0.1035	0.0206	0.1993	petA	Clematis
CTA	0.1065	0.0206	0.1936	petA	Clematis
CTE	0.1097	0.0206	0.188	petA	Clematis
CTR	0.1097	0.0206	0.188	petA	Clematis
CUN	0.1097	0.0206	0.188	petA	Clematis
Aconitum barbatum var. hispidum	0.0476	0.0082	0.1718	petA	Ranunculaceae
Aconitum austrokoreense	0.0679	0.0109	0.1609	petA	Ranunculaceae
Aconitum reclinatum	0.0476	0.0082	0.1718	petA	Ranunculaceae
Aconitum delavayi	0.0508	0.0082	0.1608	petA	Ranunculaceae
Anemone	0.1107	0.0239	0.2154	petA	Anemoneae
Halerpestes	0.1191	0.0227	0.1907	petA	Ranunculaceae
Actaea	0.0621	0.0096	0.1541	petA	Ranunculaceae
Caltha	0.0587	0.0123	0.2099	petA	Ranunculaceae
Callianthemum	0.064	0.0109	0.1709	petA	Ranunculaceae
Adonis	0.06	0.0109	0.1822	petA	Ranunculaceae
Aconitum barbatum	0.0476	0.0082	0.1718	petA	Ranunculaceae
Aconitum kusnezoffii	0.0656	0.0109	0.1664	petA	Ranunculaceae
Ranunculus macranthus	0.0966	0.022	0.228	petA	Ranunculaceae
Megaleranthis	0.0591	0.0103	0.1734	petA	Ranunculaceae
Thalictrum	0.0638	0.0109	0.1713	petA	Ranunculaceae
Trollius	0.0612	0.0103	0.1676	petA	Ranunculaceae
Gymnaconitum	0.0757	0.0109	0.1443	petA	Ranunculaceae
Aconitum angustius	0.0476	0.0082	0.1718	petA	Ranunculaceae
Ranunculus repens	0.0905	0.0206	0.228	petA	Ranunculaceae
Anemoclema	0.0941	0.0192	0.2044	petA	Anemoneae
Aconitum episcopale	0.0508	0.0082	0.1608	petA	Ranunculaceae
Pulsatilla	0.0853	0.0183	0.2146	petA	Anemoneae
Urophysa	0.0466	0.0096	0.2049	petA	Ranunculaceae
CAE	-1	0	0.0304	psbJ	Clematis
CAL	-1	0	0.0304	psbJ	Clematis
CBR	-1	0	0.0621	psbJ	Clematis
CBRE	-1	0	0.0304	psbJ	Clematis
CFU	-1	0	0.0304	psbJ	Clematis
CHE	-1	0	0.0304	psbJ	Clematis
CMA	-1	0	0.0304	psbJ	Clematis
CRE	-1	0	0.0304	psbJ	Clematis
CTA	-1	0	0.0304	psbJ	Clematis
CTE	-1	0	0.0304	psbJ	Clematis
CTR	-1	0	0.0304	psbJ	Clematis
CUN	-1	0	0.0304	psbJ	Clematis
Aconitum barbatum var. hispidum	0.3912	0.0117	0.03	psbJ	Ranunculaceae
Aconitum austrokoreense	0.3912	0.0117	0.03	psbJ	Ranunculaceae
Aconitum reclinatum	0.3912	0.0117	0.03	psbJ	Ranunculaceae
Aconitum delavayi	0.3912	0.0117	0.03	psbJ	Ranunculaceae
Anemone	-1	0	0.0305	psbJ	Anemoneae
Halerpestes	-1	0	0.0617	psbJ	Ranunculaceae
Actaea	-1	0	0.0303	psbJ	Ranunculaceae
Caltha	0.1902	0.0117	0.0615	psbJ	Ranunculaceae
Callianthemum	-1	0	0.0304	psbJ	Ranunculaceae
Adonis	-1	0	0.0946	psbJ	Ranunculaceae
Aconitum barbatum	0.3912	0.0117	0.03	psbJ	Ranunculaceae
Aconitum kusnezoffii	0.3912	0.0117	0.03	psbJ	Ranunculaceae
Ranunculus macranthus	-1	0	0.0302	psbJ	Ranunculaceae
Megaleranthis	-1	0	0.0302	psbJ	Ranunculaceae
Thalictrum	0.2513	0.0236	0.094	psbJ	Ranunculaceae
Trollius	-1	0	0.0302	psbJ	Ranunculaceae
Gymnaconitum	0.3912	0.0117	0.03	psbJ	Ranunculaceae
Aconitum angustius	0.3912	0.0117	0.03	psbJ	Ranunculaceae
Ranunculus repens	-1	0	0.0302	psbJ	Ranunculaceae
Anemoclema	0.1906	0.0117	0.0614	psbJ	Anemoneae
Aconitum episcopale	0.3912	0.0117	0.03	psbJ	Ranunculaceae
Pulsatilla	-1	0	0	psbJ	Anemoneae
Urophysa	0.1256	0.0117	0.0935	psbJ	Ranunculaceae
CAE	-1	0.0112	0	psbL	Clematis
CAL	0.2661	0.0112	0.0422	psbL	Clematis
CBR	-1	0.0112	0	psbL	Clematis
CBRE	-1	0.0112	0	psbL	Clematis
CFU	-1	0.0112	0	psbL	Clematis
CHE	-1	0.0112	0	psbL	Clematis
CMA	-1	0.0112	0	psbL	Clematis
CRE	-1	0.0112	0	psbL	Clematis
CTA	-1	0.0112	0	psbL	Clematis
CTE	-1	0.0112	0	psbL	Clematis
CTR	-1	0.0112	0	psbL	Clematis
CUN	-1	0.0112	0	psbL	Clematis
Aconitum barbatum var. hispidum	0.0835	0.0112	0.1346	psbL	Ranunculaceae
Aconitum austrokoreense	0.0835	0.0112	0.1346	psbL	Ranunculaceae
Aconitum reclinatum	0.0835	0.0112	0.1346	psbL	Ranunculaceae
Aconitum delavayi	0.0835	0.0112	0.1346	psbL	Ranunculaceae
Anemone	-1	0.0112	0	psbL	Anemoneae
Halerpestes	0.2661	0.0112	0.0422	psbL	Ranunculaceae
Actaea	0.1292	0.0112	0.087	psbL	Ranunculaceae
Caltha	0.0617	0.0113	0.1827	psbL	Ranunculaceae
Callianthemum	-1	0.0112	0	psbL	Ranunculaceae
Adonis	0.1292	0.0112	0.087	psbL	Ranunculaceae
Aconitum barbatum	0.0835	0.0112	0.1346	psbL	Ranunculaceae
Aconitum kusnezoffii	0.0835	0.0112	0.1346	psbL	Ranunculaceae
Ranunculus macranthus	0.2661	0.0112	0.0422	psbL	Ranunculaceae
Megaleranthis	-1	0.0112	0	psbL	Ranunculaceae
Thalictrum	-1	0.0112	0	psbL	Ranunculaceae
Trollius	-1	0.0112	0	psbL	Ranunculaceae
Gymnaconitum	0.1292	0.0112	0.087	psbL	Ranunculaceae
Aconitum angustius	0.0835	0.0112	0.1346	psbL	Ranunculaceae
Ranunculus repens	0.2661	0.0112	0.0422	psbL	Ranunculaceae
Anemoclema	-1	0.0112	0	psbL	Anemoneae
Aconitum episcopale	0.0835	0.0112	0.1346	psbL	Ranunculaceae
Pulsatilla	-1	0.0112	0	psbL	Anemoneae
Urophysa	-1	0.0112	0	psbL	Ranunculaceae
CAE	-1	0	0.1046	psbF	Clematis
CAL	-1	0	0.1046	psbF	Clematis
CBR	-1	0	0.1046	psbF	Clematis
CBRE	-1	0	0.1046	psbF	Clematis
CFU	-1	0	0.1046	psbF	Clematis
CHE	-1	0	0.1046	psbF	Clematis
CMA	-1	0	0.1046	psbF	Clematis
CRE	-1	0	0.1046	psbF	Clematis
CTA	-1	0	0.1046	psbF	Clematis
CTE	-1	0	0.1046	psbF	Clematis
CTR	-1	0	0.1046	psbF	Clematis
CUN	-1	0	0.1046	psbF	Clematis
Aconitum barbatum var. hispidum	-1	0	0.0333	psbF	Ranunculaceae
Aconitum austrokoreense	-1	0	0.0333	psbF	Ranunculaceae
Aconitum reclinatum	-1	0	0.0333	psbF	Ranunculaceae
Aconitum delavayi	-1	0	0.0333	psbF	Ranunculaceae
Anemone	-1	0	0.1046	psbF	Anemoneae
Halerpestes	-1	0	0.0334	psbF	Ranunculaceae
Actaea	-1	0	0	psbF	Ranunculaceae
Caltha	-1	0	0	psbF	Ranunculaceae
Callianthemum	-1	0	0	psbF	Ranunculaceae
Adonis	-1	0	0	psbF	Ranunculaceae
Aconitum barbatum	-1	0	0.0333	psbF	Ranunculaceae
Aconitum kusnezoffii	-1	0	0.0333	psbF	Ranunculaceae
Ranunculus macranthus	-1	0	0.0683	psbF	Ranunculaceae
Megaleranthis	-1	0	0	psbF	Ranunculaceae
Thalictrum	-1	0	0.0337	psbF	Ranunculaceae
Trollius	-1	0	0	psbF	Ranunculaceae
Gymnaconitum	-1	0	0.0673	psbF	Ranunculaceae
Aconitum angustius	-1	0	0.0333	psbF	Ranunculaceae
Ranunculus repens	-1	0	0.0683	psbF	Ranunculaceae
Anemoclema	-1	0	0.1046	psbF	Anemoneae
Aconitum episcopale	-1	0	0.0333	psbF	Ranunculaceae
Pulsatilla	-1	0	0.1046	psbF	Anemoneae
Urophysa	-1	0	0.0334	psbF	Ranunculaceae
CAE	0.0406	0.0053	0.13	psbE	Clematis
CAL	0.0406	0.0053	0.13	psbE	Clematis
CBR	0.0406	0.0053	0.13	psbE	Clematis
CBRE	0.0406	0.0053	0.13	psbE	Clematis
CFU	0.0406	0.0053	0.13	psbE	Clematis
CHE	0.0406	0.0053	0.13	psbE	Clematis
CMA	0.0406	0.0053	0.13	psbE	Clematis
CRE	0.0406	0.0053	0.13	psbE	Clematis
CTA	0.0406	0.0053	0.13	psbE	Clematis
CTE	0.0406	0.0053	0.13	psbE	Clematis
CTR	0.0406	0.0053	0.13	psbE	Clematis
CUN	0.0406	0.0053	0.13	psbE	Clematis
Aconitum barbatum var. hispidum	0.1518	0.0053	0.0348	psbE	Ranunculaceae
Aconitum austrokoreense	-1	0	0.0902	psbE	Ranunculaceae
Aconitum reclinatum	-1	0	0.0902	psbE	Ranunculaceae
Aconitum delavayi	-1	0	0.0902	psbE	Ranunculaceae
Anemone	-1	0	0.0173	psbE	Anemoneae
Halerpestes	-1	0	0.1096	psbE	Ranunculaceae
Actaea	0.0405	0.0053	0.1301	psbE	Ranunculaceae
Caltha	-1	0	0.1096	psbE	Ranunculaceae
Callianthemum	-1	0	0.0712	psbE	Ranunculaceae
Adonis	-1	0	0.1499	psbE	Ranunculaceae
Aconitum barbatum	-1	0	0.0902	psbE	Ranunculaceae
Aconitum kusnezoffii	-1	0	0.0902	psbE	Ranunculaceae
Ranunculus macranthus	-1	0	0.1493	psbE	Ranunculaceae
Megaleranthis	-1	0	0.0902	psbE	Ranunculaceae
Thalictrum	0.0406	0.0053	0.13	psbE	Ranunculaceae
Trollius	-1	0	0.0902	psbE	Ranunculaceae
Gymnaconitum	-1	0	0.0902	psbE	Ranunculaceae
Aconitum angustius	-1	0	0.0902	psbE	Ranunculaceae
Ranunculus repens	-1	0	0.1493	psbE	Ranunculaceae
Anemoclema	-1	0	0.0715	psbE	Anemoneae
Aconitum episcopale	-1	0	0.0902	psbE	Ranunculaceae
Pulsatilla	-1	0	0.0349	psbE	Anemoneae
Urophysa	0.0708	0.0106	0.1497	psbE	Ranunculaceae
CAE	0.1826	0.015	0.0822	petL	Clematis
CAL	0.1826	0.015	0.0822	petL	Clematis
CBR	0.1826	0.015	0.0822	petL	Clematis
CBRE	0.1826	0.015	0.0822	petL	Clematis
CFU	0.1826	0.015	0.0822	petL	Clematis
CHE	0.1826	0.015	0.0822	petL	Clematis
CMA	0.1826	0.015	0.0822	petL	Clematis
CRE	0.1826	0.015	0.0822	petL	Clematis
CTA	0.1826	0.015	0.0822	petL	Clematis
CTE	0.1826	0.015	0.0822	petL	Clematis
CTR	0.1826	0.015	0.0822	petL	Clematis
CUN	0.1826	0.015	0.0822	petL	Clematis
Aconitum barbatum var. hispidum	0.1848	0.0151	0.0815	petL	Ranunculaceae
Aconitum austrokoreense	0.1848	0.0151	0.0815	petL	Ranunculaceae
Aconitum reclinatum	0.1848	0.0151	0.0815	petL	Ranunculaceae
Aconitum delavayi	0.1848	0.0151	0.0815	petL	Ranunculaceae
Anemone	0.7677	0.0304	0.0396	petL	Anemoneae
Halerpestes	0.0856	0.015	0.1751	petL	Ranunculaceae
Actaea	0.3698	0.0303	0.082	petL	Ranunculaceae
Caltha	0.1835	0.015	0.0819	petL	Ranunculaceae
Callianthemum	0.0675	0.0151	0.2231	petL	Ranunculaceae
Adonis	0.1848	0.0151	0.0815	petL	Ranunculaceae
Aconitum barbatum	0.1848	0.0151	0.0815	petL	Ranunculaceae
Aconitum kusnezoffii	0.1848	0.0151	0.0815	petL	Ranunculaceae
Ranunculus macranthus	0.0652	0.0149	0.2289	petL	Ranunculaceae
Megaleranthis	0.1848	0.0151	0.0815	petL	Ranunculaceae
Thalictrum	0.1177	0.015	0.1274	petL	Ranunculaceae
Trollius	0.1848	0.0151	0.0815	petL	Ranunculaceae
Gymnaconitum	0.5714	0.0462	0.0809	petL	Ranunculaceae
Aconitum angustius	0.1848	0.0151	0.0815	petL	Ranunculaceae
Ranunculus repens	0.128	0.03	0.2339	petL	Ranunculaceae
Anemoclema	0.1826	0.015	0.0822	petL	Anemoneae
Aconitum episcopale	0.1848	0.0151	0.0815	petL	Ranunculaceae
Pulsatilla	0.1848	0.0151	0.0815	petL	Anemoneae
Urophysa	0.1823	0.015	0.0823	petL	Ranunculaceae
CAE	-1	0	0.0733	petG	Clematis
CAL	-1	0	0.0733	petG	Clematis
CBR	-1	0	0.1129	petG	Clematis
CBRE	-1	0	0.0733	petG	Clematis
CFU	-1	0	0.0733	petG	Clematis
CHE	-1	0	0.0733	petG	Clematis
CMA	-1	0	0.0733	petG	Clematis
CRE	-1	0	0.0733	petG	Clematis
CTA	-1	0	0.0733	petG	Clematis
CTE	-1	0	0.1129	petG	Clematis
CTR	-1	0	0.0733	petG	Clematis
CUN	-1	0	0.0733	petG	Clematis
Aconitum barbatum var. hispidum	-1	0	0.0734	petG	Ranunculaceae
Aconitum austrokoreense	-1	0	0.0734	petG	Ranunculaceae
Aconitum reclinatum	-1	0	0.0734	petG	Ranunculaceae
Aconitum delavayi	-1	0	0.0734	petG	Ranunculaceae
Anemone	-1	0	0.1127	petG	Anemoneae
Halerpestes	-1	0	0.2005	petG	Ranunculaceae
Actaea	0.1075	0.0122	0.1136	petG	Ranunculaceae
Caltha	-1	0	0.1129	petG	Ranunculaceae
Callianthemum	-1	0	0.0733	petG	Ranunculaceae
Adonis	-1	0	0.0738	petG	Ranunculaceae
Aconitum barbatum	-1	0	0.0734	petG	Ranunculaceae
Aconitum kusnezoffii	-1	0	0.0734	petG	Ranunculaceae
Ranunculus macranthus	-1	0	0.2005	petG	Ranunculaceae
Megaleranthis	-1	0	0.0724	petG	Ranunculaceae
Thalictrum	0.1666	0.0122	0.0734	petG	Ranunculaceae
Trollius	-1	0	0.0724	petG	Ranunculaceae
Gymnaconitum	-1	0	0.0734	petG	Ranunculaceae
Aconitum angustius	-1	0	0.0734	petG	Ranunculaceae
Ranunculus repens	-1	0	0.2005	petG	Ranunculaceae
Anemoclema	-1	0	0.0733	petG	Anemoneae
Aconitum episcopale	-1	0	0.0734	petG	Ranunculaceae
Pulsatilla	-1	0	0.1977	petG	Anemoneae
Urophysa	-1	0	0.0734	petG	Ranunculaceae
CAE	0.0404	0.0107	0.264	psaJ	Clematis
CAL	0.0552	0.016	0.2899	psaJ	Clematis
CBR	0.0404	0.0107	0.264	psaJ	Clematis
CBRE	0.0552	0.016	0.2899	psaJ	Clematis
CFU	0.0404	0.0107	0.264	psaJ	Clematis
CHE	0.0552	0.016	0.2899	psaJ	Clematis
CMA	0.0404	0.0107	0.264	psaJ	Clematis
CRE	0.0404	0.0107	0.264	psaJ	Clematis
CTA	0.0404	0.0107	0.264	psaJ	Clematis
CTE	0.0404	0.0107	0.264	psaJ	Clematis
CTR	0.0552	0.016	0.2899	psaJ	Clematis
CUN	0.0404	0.0107	0.264	psaJ	Clematis
Aconitum barbatum var. hispidum	-1	0	0.14	psaJ	Ranunculaceae
Aconitum austrokoreense	0.0593	0.0106	0.1795	psaJ	Ranunculaceae
Aconitum reclinatum	-1	0	0.14	psaJ	Ranunculaceae
Aconitum delavayi	-1	0	0.1795	psaJ	Ranunculaceae
Anemone	0.0347	0.0107	0.3074	psaJ	Anemoneae
Halerpestes	0.0772	0.0107	0.1383	psaJ	Ranunculaceae
Actaea	-1	0	0.2197	psaJ	Ranunculaceae
Caltha	-1	0	0.1398	psaJ	Ranunculaceae
Callianthemum	-1	0	0.1398	psaJ	Ranunculaceae
Adonis	-1	0	0.1792	psaJ	Ranunculaceae
Aconitum barbatum	-1	0	0.14	psaJ	Ranunculaceae
Aconitum kusnezoffii	0.0593	0.0106	0.1795	psaJ	Ranunculaceae
Ranunculus macranthus	0.0772	0.0107	0.1383	psaJ	Ranunculaceae
Megaleranthis	0.0772	0.0107	0.1383	psaJ	Ranunculaceae
Thalictrum	-1	0	0.2201	psaJ	Ranunculaceae
Trollius	0.0772	0.0107	0.1383	psaJ	Ranunculaceae
Gymnaconitum	0.0772	0.0107	0.1383	psaJ	Ranunculaceae
Aconitum angustius	-1	0	0.14	psaJ	Ranunculaceae
Ranunculus repens	0.0602	0.0107	0.1772	psaJ	Ranunculaceae
Anemoclema	-1	0	0.2649	psaJ	Anemoneae
Aconitum episcopale	-1	0	0.1795	psaJ	Ranunculaceae
Pulsatilla	-1	0	0.3117	psaJ	Anemoneae
Urophysa	0.0292	0.0106	0.3635	psaJ	Ranunculaceae
CAE	0.195	0.0202	0.1035	rpl33	Clematis
CAL	0.195	0.0202	0.1035	rpl33	Clematis
CBR	0.195	0.0202	0.1035	rpl33	Clematis
CBRE	0.195	0.0202	0.1035	rpl33	Clematis
CFU	0.195	0.0202	0.1035	rpl33	Clematis
CHE	0.195	0.0202	0.1035	rpl33	Clematis
CMA	0.2582	0.027	0.1045	rpl33	Clematis
CRE	0.2582	0.027	0.1045	rpl33	Clematis
CTA	0.195	0.0202	0.1035	rpl33	Clematis
CTE	0.195	0.0202	0.1035	rpl33	Clematis
CTR	0.195	0.0202	0.1035	rpl33	Clematis
CUN	0.195	0.0202	0.1035	rpl33	Clematis
Aconitum barbatum var. hispidum	0.0904	0.0202	0.2234	rpl33	Ranunculaceae
Aconitum austrokoreense	0.0704	0.0134	0.1906	rpl33	Ranunculaceae
Aconitum reclinatum	0.0604	0.0134	0.2223	rpl33	Ranunculaceae
Aconitum delavayi	0.0704	0.0134	0.1906	rpl33	Ranunculaceae
Anemone	0.1532	0.0202	0.1318	rpl33	Anemoneae
Halerpestes	0.474	0.0623	0.1314	rpl33	Ranunculaceae
Actaea	0.263	0.0341	0.1296	rpl33	Ranunculaceae
Caltha	0.1785	0.0407	0.2282	rpl33	Ranunculaceae
Callianthemum	0.0904	0.0202	0.2234	rpl33	Ranunculaceae
Adonis	0.0696	0.0168	0.2411	rpl33	Ranunculaceae
Aconitum barbatum	0.0904	0.0202	0.2234	rpl33	Ranunculaceae
Aconitum kusnezoffii	0.0704	0.0134	0.1906	rpl33	Ranunculaceae
Ranunculus macranthus	0.169	0.0271	0.1602	rpl33	Ranunculaceae
Megaleranthis	0.07	0.0134	0.1914	rpl33	Ranunculaceae
Thalictrum	0.0879	0.0067	0.0759	rpl33	Ranunculaceae
Trollius	0.07	0.0134	0.1914	rpl33	Ranunculaceae
Gymnaconitum	0.0837	0.0134	0.1602	rpl33	Ranunculaceae
Aconitum angustius	0.0604	0.0134	0.2223	rpl33	Ranunculaceae
Ranunculus repens	0.169	0.0271	0.1602	rpl33	Ranunculaceae
Anemoclema	0.1252	0.0202	0.1612	rpl33	Anemoneae
Aconitum episcopale	0.0704	0.0134	0.1906	rpl33	Ranunculaceae
Pulsatilla	0.2027	0.027	0.133	rpl33	Anemoneae
Urophysa	0.1298	0.0134	0.1032	rpl33	Ranunculaceae
CAE	0.0532	0.0089	0.167	rps18	Clematis
CAL	0.0532	0.0089	0.167	rps18	Clematis
CBR	0.0532	0.0089	0.167	rps18	Clematis
CBRE	0.0532	0.0089	0.167	rps18	Clematis
CFU	0.0532	0.0089	0.167	rps18	Clematis
CHE	0.0532	0.0089	0.167	rps18	Clematis
CMA	0.0532	0.0089	0.167	rps18	Clematis
CRE	0.0532	0.0089	0.167	rps18	Clematis
CTA	0.0532	0.0089	0.167	rps18	Clematis
CTE	0.0532	0.0089	0.167	rps18	Clematis
CTR	0.0532	0.0089	0.167	rps18	Clematis
CUN	0.0532	0.0089	0.167	rps18	Clematis
Aconitum barbatum var. hispidum	0.0435	0.0044	0.1017	rps18	Ranunculaceae
Aconitum austrokoreense	0.0435	0.0044	0.1017	rps18	Ranunculaceae
Aconitum reclinatum	0.0435	0.0044	0.1017	rps18	Ranunculaceae
Aconitum delavayi	0.1652	0.0156	0.0944	rps18	Ranunculaceae
Anemone	0.088	0.0133	0.1514	rps18	Anemoneae
Halerpestes	0.033	0.0044	0.1342	rps18	Ranunculaceae
Actaea	0.0514	0.0044	0.0863	rps18	Ranunculaceae
Caltha	0.051	0.0044	0.0867	rps18	Ranunculaceae
Callianthemum	0.0513	0.0044	0.0864	rps18	Ranunculaceae
Adonis	0.0622	0.0044	0.0712	rps18	Ranunculaceae
Aconitum barbatum	0.0435	0.0044	0.1017	rps18	Ranunculaceae
Aconitum kusnezoffii	0.0513	0.0044	0.0863	rps18	Ranunculaceae
Ranunculus macranthus	0.1136	0.0134	0.1176	rps18	Ranunculaceae
Megaleranthis	0.0622	0.0044	0.0712	rps18	Ranunculaceae
Thalictrum	0.0618	0.0044	0.0716	rps18	Ranunculaceae
Trollius	0.0622	0.0044	0.0712	rps18	Ranunculaceae
Gymnaconitum	0.0513	0.0044	0.0863	rps18	Ranunculaceae
Aconitum angustius	0.0435	0.0044	0.1017	rps18	Ranunculaceae
Ranunculus repens	0.1313	0.0134	0.1018	rps18	Ranunculaceae
Anemoclema	0.0532	0.0089	0.167	rps18	Anemoneae
Aconitum episcopale	0.1652	0.0156	0.0944	rps18	Ranunculaceae
Pulsatilla	0.0532	0.0089	0.167	rps18	Anemoneae
Urophysa	0.275	0.0317	0.1154	rps18	Ranunculaceae
CAE	0.4238	0.0511	0.1205	rpl20	Clematis
CAL	0.3778	0.0511	0.1351	rpl20	Clematis
CBR	0.4238	0.0511	0.1205	rpl20	Clematis
CBRE	0.4238	0.0511	0.1205	rpl20	Clematis
CFU	0.4238	0.0511	0.1205	rpl20	Clematis
CHE	0.4238	0.0511	0.1205	rpl20	Clematis
CMA	0.3781	0.0511	0.1351	rpl20	Clematis
CRE	0.4238	0.0511	0.1205	rpl20	Clematis
CTA	0.4238	0.0511	0.1205	rpl20	Clematis
CTE	0.4238	0.0511	0.1205	rpl20	Clematis
CTR	0.4238	0.0511	0.1205	rpl20	Clematis
CUN	0.4238	0.0511	0.1205	rpl20	Clematis
Aconitum barbatum var. hispidum	2.1287	0.106	0.0498	rpl20	Ranunculaceae
Aconitum austrokoreense	0.7622	0.1221	0.1602	rpl20	Ranunculaceae
Aconitum reclinatum	2.1287	0.106	0.0498	rpl20	Ranunculaceae
Aconitum delavayi	0.7622	0.1221	0.1602	rpl20	Ranunculaceae
Anemone	0.5197	0.0554	0.1066	rpl20	Anemoneae
Halerpestes	0.8564	0.0554	0.0647	rpl20	Ranunculaceae
Actaea	0.3809	0.0295	0.0773	rpl20	Ranunculaceae
Caltha	0.9008	0.0401	0.0446	rpl20	Ranunculaceae
Callianthemum	0.9038	0.0466	0.0515	rpl20	Ranunculaceae
Adonis	0.5479	0.0509	0.0929	rpl20	Ranunculaceae
Aconitum barbatum	2.1287	0.106	0.0498	rpl20	Ranunculaceae
Aconitum kusnezoffii	0.6932	0.1221	0.1761	rpl20	Ranunculaceae
Ranunculus macranthus	0.6504	0.0599	0.0921	rpl20	Ranunculaceae
Megaleranthis	1.2103	0.0465	0.0384	rpl20	Ranunculaceae
Thalictrum	0.3571	0.0425	0.1189	rpl20	Ranunculaceae
Trollius	1.2066	0.0465	0.0385	rpl20	Ranunculaceae
Gymnaconitum	0.8526	0.0554	0.0649	rpl20	Ranunculaceae
Aconitum angustius	2.1287	0.106	0.0498	rpl20	Ranunculaceae
Ranunculus repens	0.6504	0.0599	0.0921	rpl20	Ranunculaceae
Aconitum episcopale	0.7622	0.1221	0.1602	rpl20	Anemoneae
Pulsatilla	0.6904	0.0642	0.0929	rpl20	Ranunculaceae
Urophysa	0.8636	0.0717	0.083	rpl20	Anemoneae
Anemoclema	0.475	0.0509	0.1071	rpl20	Ranunculaceae
CAE	-1	0	0.0214	rps12	Clematis
CAL	-1	0	0.0214	rps12	Clematis
CBR	-1	0	0.0214	rps12	Clematis
CBRE	-1	0	0.0214	rps12	Clematis
CFU	-1	0	0.0214	rps12	Clematis
CHE	-1	0	0.0214	rps12	Clematis
CMA	-1	0	0.0214	rps12	Clematis
CRE	-1	0	0.0214	rps12	Clematis
CTA	-1	0	0.0214	rps12	Clematis
CTE	-1	0	0.0323	rps12	Clematis
CTR	-1	0	0.0214	rps12	Clematis
CUN	-1	0	0.0214	rps12	Clematis
Aconitum barbatum var. hispidum	-1	0	0.0324	rps12	Ranunculaceae
Aconitum austrokoreense	-1	0	0.0324	rps12	Ranunculaceae
Aconitum reclinatum	-1	0	0.0324	rps12	Ranunculaceae
Aconitum delavayi	-1	0	0.0324	rps12	Ranunculaceae
Anemone	-1	0	0.0214	rps12	Anemoneae
Halerpestes	0.0875	0.0038	0.0436	rps12	Ranunculaceae
Actaea	-1	0	0.0214	rps12	Ranunculaceae
Caltha	-1	0	0.0214	rps12	Ranunculaceae
Callianthemum	-1	0	0.0214	rps12	Ranunculaceae
Adonis	-1	0	0.0215	rps12	Ranunculaceae
Aconitum barbatum	-1	0	0.0324	rps12	Ranunculaceae
Aconitum kusnezoffii	-1	0	0.0324	rps12	Ranunculaceae
Ranunculus macranthus	0.1776	0.0038	0.0215	rps12	Ranunculaceae
Megaleranthis	-1	0	0.0214	rps12	Ranunculaceae
Thalictrum	0.1777	0.0038	0.0215	rps12	Ranunculaceae
Trollius	-1	0	0.0214	rps12	Ranunculaceae
Gymnaconitum	-1	0	0.0214	rps12	Ranunculaceae
Aconitum angustius	-1	0	0.0324	rps12	Ranunculaceae
Ranunculus repens	0.1776	0.0038	0.0215	rps12	Ranunculaceae
Anemoclema	-1	0	0.0214	rps12	Anemoneae
Aconitum episcopale	-1	0	0.0324	rps12	Ranunculaceae
Pulsatilla	-1	0	0.0214	rps12	Anemoneae
Urophysa	0.179	0.0038	0.0214	rps12	Ranunculaceae
CAE	0.0274	0.0047	0.1724	clpP	Clematis
CAL	0.0259	0.0047	0.1821	clpP	Clematis
CBR	0.026	0.0047	0.1817	clpP	Clematis
CBRE	0.0274	0.0047	0.1724	clpP	Clematis
CFU	0.0274	0.0047	0.1724	clpP	Clematis
CHE	0.0274	0.0047	0.1724	clpP	Clematis
CMA	0.029	0.0047	0.1632	clpP	Clematis
CRE	0.0274	0.0047	0.1724	clpP	Clematis
CTA	0.0274	0.0047	0.1724	clpP	Clematis
CTE	0.026	0.0047	0.1817	clpP	Clematis
CTR	0.0274	0.0047	0.1724	clpP	Clematis
CUN	0.026	0.0047	0.1817	clpP	Clematis
Aconitum barbatum var. hispidum	0.3345	0.0325	0.0973	clpP	Ranunculaceae
Aconitum austrokoreense	0.3902	0.0349	0.0895	clpP	Ranunculaceae
Aconitum reclinatum	0.3345	0.0325	0.0973	clpP	Ranunculaceae
Aconitum delavayi	0.3325	0.0325	0.0977	clpP	Ranunculaceae
Anemone	0.0235	0.0047	0.2006	clpP	Anemoneae
Halerpestes	-1	0	0.1186	clpP	Ranunculaceae
Actaea	0.1559	0.0095	0.0609	clpP	Ranunculaceae
Caltha	0.0215	0.0024	0.1098	clpP	Ranunculaceae
Callianthemum	-1	0	0.0773	clpP	Ranunculaceae
Adonis	0.3098	0.0313	0.1012	clpP	Ranunculaceae
Aconitum barbatum	0.3345	0.0325	0.0973	clpP	Ranunculaceae
Aconitum kusnezoffii	0.3902	0.0349	0.0895	clpP	Ranunculaceae
Ranunculus macranthus	0.1094	0.0167	0.1528	clpP	Ranunculaceae
Megaleranthis	0.0252	0.0024	0.0937	clpP	Ranunculaceae
Thalictrum	0.0278	0.0024	0.0849	clpP	Ranunculaceae
Trollius	0.0252	0.0024	0.0937	clpP	Ranunculaceae
Gymnaconitum	0.6208	0.0705	0.1136	clpP	Ranunculaceae
Aconitum angustius	0.3081	0.035	0.1137	clpP	Ranunculaceae
Ranunculus repens	0.0992	0.0143	0.1441	clpP	Ranunculaceae
Anemoclema	0.026	0.0047	0.1817	clpP	Anemoneae
Aconitum episcopale	0.3325	0.0325	0.0977	clpP	Ranunculaceae
Pulsatilla	0.039	0.0071	0.1819	clpP	Anemoneae
Urophysa	0.0252	0.0024	0.0937	clpP	Ranunculaceae
CAE	0.0309	0.0052	0.1681	psbB	Clematis
CAL	0.0297	0.0052	0.1749	psbB	Clematis
CBR	0.0333	0.0061	0.1819	psbB	Clematis
CBRE	0.0297	0.0052	0.1749	psbB	Clematis
CFU	0.034	0.0061	0.1785	psbB	Clematis
CHE	0.0297	0.0052	0.1749	psbB	Clematis
CMA	0.0303	0.0052	0.1715	psbB	Clematis
CRE	0.0354	0.0061	0.1716	psbB	Clematis
CTA	0.0347	0.0061	0.175	psbB	Clematis
CTE	0.0297	0.0052	0.1749	psbB	Clematis
CTR	0.0347	0.0061	0.175	psbB	Clematis
CUN	0.054	0.0069	0.1284	psbB	Clematis
Aconitum barbatum var. hispidum	0.0309	0.0052	0.1681	psbB	Ranunculaceae
Aconitum austrokoreense	0.054	0.0069	0.1284	psbB	Ranunculaceae
Aconitum reclinatum	0.0677	0.0087	0.1282	psbB	Ranunculaceae
Aconitum delavayi	0.0455	0.0078	0.1716	psbB	Ranunculaceae
Anemone	0.0149	0.0035	0.232	psbB	Anemoneae
Halerpestes	0.0357	0.0043	0.1212	psbB	Ranunculaceae
Actaea	0.0449	0.0069	0.1545	psbB	Ranunculaceae
Caltha	0.023	0.0035	0.1507	psbB	Ranunculaceae
Callianthemum	0.0479	0.0065	0.1358	psbB	Ranunculaceae
Adonis	0.054	0.0069	0.1284	psbB	Ranunculaceae
Aconitum barbatum	0.0609	0.0078	0.1282	psbB	Ranunculaceae
Aconitum kusnezoffii	0.025	0.0061	0.2432	psbB	Ranunculaceae
Ranunculus macranthus	0.0478	0.0065	0.136	psbB	Ranunculaceae
Megaleranthis	0.0163	0.0022	0.1327	psbB	Ranunculaceae
Thalictrum	0.0404	0.0056	0.1393	psbB	Ranunculaceae
Trollius	0.0428	0.0061	0.1417	psbB	Ranunculaceae
Gymnaconitum	0.054	0.0069	0.1284	psbB	Ranunculaceae
Aconitum angustius	0.0217	0.0052	0.2394	psbB	Ranunculaceae
Ranunculus repens	0.0414	0.0069	0.1678	psbB	Ranunculaceae
Anemoclema	0.0677	0.0087	0.1282	psbB	Anemoneae
Aconitum episcopale	0.0435	0.0074	0.1696	psbB	Ranunculaceae
Pulsatilla	0.0107	0.0017	0.1611	psbB	Anemoneae
Urophysa	0.0107	0.0017	0.1611	psbB	Ranunculaceae
CAE	-1	0	0.138	psbN	Clematis
CAL	-1	0	0.138	psbN	Clematis
CBR	-1	0	0.138	psbN	Clematis
CBRE	-1	0	0.138	psbN	Clematis
CFU	-1	0	0.138	psbN	Clematis
CHE	-1	0	0.138	psbN	Clematis
CMA	-1	0	0.138	psbN	Clematis
CRE	-1	0	0.138	psbN	Clematis
CTA	-1	0	0.138	psbN	Clematis
CTE	-1	0	0.138	psbN	Clematis
CTR	-1	0	0.138	psbN	Clematis
CUN	-1	0	0.0323	psbN	Clematis
Aconitum barbatum var. hispidum	-1	0	0.138	psbN	Ranunculaceae
Aconitum austrokoreense	-1	0	0.0323	psbN	Ranunculaceae
Aconitum reclinatum	-1	0	0.0323	psbN	Ranunculaceae
Aconitum delavayi	-1	0	0.0323	psbN	Ranunculaceae
Anemone	-1	0	0.1023	psbN	Anemoneae
Halerpestes	-1	0	0.0323	psbN	Ranunculaceae
Actaea	-1	0	0.0659	psbN	Ranunculaceae
Caltha	0.1022	0.0103	0.1012	psbN	Ranunculaceae
Callianthemum	-1	0	0.0659	psbN	Ranunculaceae
Adonis	-1	0	0.1014	psbN	Ranunculaceae
Aconitum barbatum	0.3156	0.0103	0.0327	psbN	Ranunculaceae
Aconitum kusnezoffii	-1	0	0.0323	psbN	Ranunculaceae
Ranunculus macranthus	-1	0	0.1012	psbN	Ranunculaceae
Megaleranthis	-1	0	0.1014	psbN	Ranunculaceae
Thalictrum	-1	0	0.0666	psbN	Ranunculaceae
Trollius	-1	0	0.1014	psbN	Ranunculaceae
Gymnaconitum	-1	0	0.0323	psbN	Ranunculaceae
Aconitum angustius	-1	0	0.0323	psbN	Ranunculaceae
Ranunculus repens	-1	0	0.1772	psbN	Ranunculaceae
Anemoclema	-1	0	0.1023	psbN	Anemoneae
Aconitum episcopale	-1	0	0.0323	psbN	Ranunculaceae
Pulsatilla	-1	0	0.1023	psbN	Anemoneae
Urophysa	-1	0	0.066	psbN	Ranunculaceae
CAE	0.3031	0.0382	0.1259	psbH	Clematis
CAL	0.3691	0.0382	0.1034	psbH	Clematis
CBR	0.3691	0.0382	0.1034	psbH	Clematis
CBRE	0.3691	0.0382	0.1034	psbH	Clematis
CFU	0.4288	0.0446	0.1041	psbH	Clematis
CHE	0.3691	0.0382	0.1034	psbH	Clematis
CMA	0.4304	0.0447	0.1038	psbH	Clematis
CRE	0.4304	0.0447	0.1038	psbH	Clematis
CTA	0.3691	0.0382	0.1034	psbH	Clematis
CTE	0.3691	0.0382	0.1034	psbH	Clematis
CTR	0.3691	0.0382	0.1034	psbH	Clematis
CUN	0.3691	0.0382	0.1034	psbH	Clematis
Aconitum barbatum var. hispidum	0.0427	0.0063	0.1465	psbH	Ranunculaceae
Aconitum austrokoreense	0.0427	0.0063	0.1465	psbH	Ranunculaceae
Aconitum reclinatum	0.0427	0.0063	0.1465	psbH	Ranunculaceae
Aconitum delavayi	0.0427	0.0063	0.1465	psbH	Ranunculaceae
Anemone	0.2205	0.0382	0.1731	psbH	Anemoneae
Halerpestes	0.2278	0.0448	0.1967	psbH	Ranunculaceae
Actaea	0.4275	0.0254	0.0593	psbH	Ranunculaceae
Caltha	0.2397	0.019	0.0793	psbH	Ranunculaceae
Callianthemum	0.4236	0.0253	0.0597	psbH	Ranunculaceae
Adonis	0.2425	0.0252	0.1039	psbH	Ranunculaceae
Aconitum barbatum	0.0427	0.0063	0.1465	psbH	Ranunculaceae
Aconitum kusnezoffii	0.0427	0.0063	0.1465	psbH	Ranunculaceae
Ranunculus macranthus	0.2115	0.0517	0.2442	psbH	Ranunculaceae
Megaleranthis	0.0776	0.0063	0.0805	psbH	Ranunculaceae
Thalictrum	0.3104	0.0252	0.0813	psbH	Ranunculaceae
Trollius	0.0778	0.0063	0.0804	psbH	Ranunculaceae
Gymnaconitum	0.0616	0.0063	0.1017	psbH	Ranunculaceae
Aconitum angustius	0.0427	0.0063	0.1465	psbH	Ranunculaceae
Ranunculus repens	0.2115	0.0517	0.2442	psbH	Ranunculaceae
Anemoclema	0.494	0.0513	0.1038	psbH	Anemoneae
Aconitum episcopale	0.4589	0.145	0.3159	psbH	Ranunculaceae
Pulsatilla	0.2439	0.0252	0.1034	psbH	Anemoneae
Urophysa	0.2437	0.0252	0.1035	psbH	Ranunculaceae
CAE	-1	0	0.2649	petB	Clematis
CAL	-1	0	0.2649	petB	Clematis
CBR	-1	0	0.2649	petB	Clematis
CBRE	0.0103	0.0027	0.2654	petB	Clematis
CFU	-1	0	0.2649	petB	Clematis
CHE	0.0103	0.0027	0.2654	petB	Clematis
CMA	-1	0	0.2649	petB	Clematis
CRE	-1	0	0.2762	petB	Clematis
CTA	-1	0	0.2649	petB	Clematis
CTE	-1	0	0.2649	petB	Clematis
CTR	0.0103	0.0027	0.2654	petB	Clematis
CUN	-1	0	0.2649	petB	Clematis
Aconitum barbatum var. hispidum	-1	0	0.2418	petB	Ranunculaceae
Aconitum austrokoreense	-1	0	0.2418	petB	Ranunculaceae
Aconitum reclinatum	-1	0	0.2418	petB	Ranunculaceae
Aconitum delavayi	-1	0	0.2305	petB	Ranunculaceae
Anemone	-1	0	0.3653	petB	Anemoneae
Halerpestes	0.0148	0.0027	0.1858	petB	Ranunculaceae
Actaea	-1	0	0.1858	petB	Ranunculaceae
Caltha	0.0409	0.0055	0.1347	petB	Ranunculaceae
Callianthemum	-1	0	0.1853	petB	Ranunculaceae
Adonis	0.014	0.0027	0.1962	petB	Ranunculaceae
Aconitum barbatum	-1	0	0.2418	petB	Ranunculaceae
Aconitum kusnezoffii	-1	0	0.2418	petB	Ranunculaceae
Ranunculus macranthus	0.0132	0.0027	0.2078	petB	Ranunculaceae
Megaleranthis	0.0167	0.0027	0.165	petB	Ranunculaceae
Thalictrum	-1	0	0.1864	petB	Ranunculaceae
Trollius	0.0167	0.0027	0.165	petB	Ranunculaceae
Gymnaconitum	-1	0	0.1863	petB	Ranunculaceae
Aconitum angustius	-1	0	0.2534	petB	Ranunculaceae
Ranunculus repens	0.0132	0.0027	0.2078	petB	Ranunculaceae
Anemoclema	-1	0	0.2649	petB	Anemoneae
Aconitum episcopale	-1	0	0.2305	petB	Ranunculaceae
Pulsatilla	-1	0	0.2874	petB	Anemoneae
Urophysa	-1	0	0.1965	petB	Ranunculaceae
CAE	-1	0	0.1785	petD	Clematis
CAL	-1	0	0.1784	petD	Clematis
CBR	-1	0	0.1572	petD	Clematis
CBRE	-1	0	0.1572	petD	Clematis
CFU	-1	0	0.1572	petD	Clematis
CHE	-1	0	0.1572	petD	Clematis
CMA	-1	0	0.1572	petD	Clematis
CRE	-1	0	0.1572	petD	Clematis
CTA	-1	0	0.168	petD	Clematis
CTE	-1	0	0.1676	petD	Clematis
CTR	-1	0	0.1572	petD	Clematis
CUN	-1	0	0.1572	petD	Clematis
Aconitum barbatum var. hispidum	-1	0	0.0981	petD	Ranunculaceae
Aconitum austrokoreense	-1	0	0.2007	petD	Ranunculaceae
Aconitum reclinatum	-1	0	0.2118	petD	Ranunculaceae
Aconitum delavayi	-1	0	0.2007	petD	Ranunculaceae
Anemone	-1	0	0.1075	petD	Anemoneae
Halerpestes	-1	0	0.2458	petD	Ranunculaceae
Actaea	-1	0	0.2002	petD	Ranunculaceae
Caltha	-1	0	0.2112	petD	Ranunculaceae
Callianthemum	-1	0	0.1787	petD	Ranunculaceae
Adonis	0.0151	0.0029	0.189	petD	Ranunculaceae
Aconitum barbatum	-1	0	0.2118	petD	Ranunculaceae
Aconitum kusnezoffii	-1	0	0.2007	petD	Ranunculaceae
Ranunculus macranthus	-1	0	0.2822	petD	Ranunculaceae
Megaleranthis	-1	0	0.2112	petD	Ranunculaceae
Thalictrum	0.0232	0.0057	0.2457	petD	Ranunculaceae
Trollius	-1	0	0.2112	petD	Ranunculaceae
Gymnaconitum	0.0116	0.0028	0.2459	petD	Ranunculaceae
Aconitum angustius	-1	0	0.2118	petD	Ranunculaceae
Ranunculus repens	-1	0	0.2945	petD	Ranunculaceae
Anemoclema	-1	0	0.052	petD	Anemoneae
Aconitum episcopale	-1	0	0.2007	petD	Ranunculaceae
Pulsatilla	-1	0	0.1476	petD	Anemoneae
Urophysa	0.0093	0.0029	0.3053	petD	Ranunculaceae
CAE	0.157	0.0337	0.2144	rps11	Clematis
CAL	0.1675	0.0337	0.2012	rps11	Clematis
CBR	0.1842	0.0371	0.2016	rps11	Clematis
CBRE	0.1674	0.0337	0.2013	rps11	Clematis
CFU	0.2014	0.0406	0.2016	rps11	Clematis
CHE	0.1674	0.0337	0.2013	rps11	Clematis
CMA	0.1674	0.0337	0.2013	rps11	Clematis
CRE	0.1674	0.0337	0.2013	rps11	Clematis
CTA	0.1578	0.0337	0.2136	rps11	Clematis
CTE	0.1842	0.0371	0.2016	rps11	Clematis
CTR	0.1674	0.0337	0.2013	rps11	Clematis
CUN	0.1842	0.0371	0.2016	rps11	Clematis
Aconitum barbatum var. hispidum	0.1272	0.0167	0.1312	rps11	Ranunculaceae
Aconitum austrokoreense	0.1526	0.0167	0.1094	rps11	Ranunculaceae
Aconitum reclinatum	0.1388	0.0167	0.1202	rps11	Ranunculaceae
Aconitum delavayi	0.1389	0.0167	0.1202	rps11	Ranunculaceae
Anemone	0.0916	0.0268	0.2928	rps11	Anemoneae
Halerpestes	0.1104	0.0235	0.2126	rps11	Ranunculaceae
Actaea	0.1403	0.02	0.1428	rps11	Ranunculaceae
Caltha	0.167	0.0201	0.1202	rps11	Ranunculaceae
Callianthemum	0.271	0.0269	0.0991	rps11	Ranunculaceae
Adonis	0.2141	0.0235	0.1096	rps11	Ranunculaceae
Aconitum barbatum	0.1272	0.0167	0.1312	rps11	Ranunculaceae
Aconitum kusnezoffii	0.1526	0.0167	0.1094	rps11	Ranunculaceae
Ranunculus macranthus	0.0982	0.0234	0.2387	rps11	Ranunculaceae
Megaleranthis	0.2034	0.0201	0.0987	rps11	Ranunculaceae
Thalictrum	0.1691	0.0167	0.0987	rps11	Ranunculaceae
Trollius	0.2034	0.0201	0.0987	rps11	Ranunculaceae
Gymnaconitum	0.1013	0.0167	0.1648	rps11	Ranunculaceae
Aconitum angustius	0.1388	0.0167	0.1202	rps11	Ranunculaceae
Ranunculus repens	0.0982	0.0234	0.2387	rps11	Ranunculaceae
Anemoclema	0.2307	0.044	0.1907	rps11	Anemoneae
Aconitum episcopale	0.1389	0.0167	0.1202	rps11	Ranunculaceae
Pulsatilla	0.1815	0.0302	0.1665	rps11	Anemoneae
Urophysa	0.3365	0.0477	0.1419	rps11	Ranunculaceae
CAE	0.0722	0.012	0.1659	rpl36	Clematis
CAL	0.0555	0.012	0.2154	rpl36	Clematis
CBR	0.0722	0.012	0.1659	rpl36	Clematis
CBRE	0.0722	0.012	0.1659	rpl36	Clematis
CFU	0.0992	0.012	0.1209	rpl36	Clematis
CHE	0.0722	0.012	0.1659	rpl36	Clematis
CMA	0.0722	0.012	0.1659	rpl36	Clematis
CRE	0.0722	0.012	0.1659	rpl36	Clematis
CTA	0.0722	0.012	0.1659	rpl36	Clematis
CTE	0.0554	0.012	0.2158	rpl36	Clematis
CTR	0.0722	0.012	0.1659	rpl36	Clematis
CUN	0.0722	0.012	0.1659	rpl36	Clematis
Aconitum barbatum var. hispidum	-1	0	0.1635	rpl36	Ranunculaceae
Aconitum austrokoreense	-1	0	0.1192	rpl36	Ranunculaceae
Aconitum reclinatum	-1	0	0.1635	rpl36	Ranunculaceae
Aconitum delavayi	-1	0	0.1192	rpl36	Ranunculaceae
Anemone	0.0446	0.0119	0.2681	rpl36	Anemoneae
Halerpestes	-1	0	0.3729	rpl36	Ranunculaceae
Actaea	-1	0	0.0377	rpl36	Ranunculaceae
Caltha	-1	0	0.1192	rpl36	Ranunculaceae
Callianthemum	-1	0	0.0773	rpl36	Ranunculaceae
Adonis	-1	0	0.1192	rpl36	Ranunculaceae
Aconitum barbatum	-1	0	0.1635	rpl36	Ranunculaceae
Aconitum kusnezoffii	-1	0	0.1192	rpl36	Ranunculaceae
Ranunculus macranthus	-1	0	0.3142	rpl36	Ranunculaceae
Megaleranthis	-1	0	0.1653	rpl36	Ranunculaceae
Thalictrum	-1	0	0.0773	rpl36	Ranunculaceae
Trollius	-1	0	0.1653	rpl36	Ranunculaceae
Gymnaconitum	-1	0	0.2122	rpl36	Ranunculaceae
Aconitum angustius	-1	0	0.1635	rpl36	Ranunculaceae
Ranunculus repens	-1	0	0.3142	rpl36	Ranunculaceae
Anemoclema	0.0562	0.012	0.2134	rpl36	Anemoneae
Aconitum episcopale	-1	0	0.1192	rpl36	Ranunculaceae
Pulsatilla	0.0892	0.024	0.2697	rpl36	Anemoneae
Urophysa	-1	0	0.1194	rpl36	Ranunculaceae
CAE	0.105	0.0138	0.1311	rps8	Clematis
CAL	0.105	0.0138	0.1311	rps8	Clematis
CBR	0.105	0.0138	0.1311	rps8	Clematis
CBRE	0.105	0.0138	0.1311	rps8	Clematis
CFU	0.105	0.0138	0.1311	rps8	Clematis
CHE	0.105	0.0138	0.1311	rps8	Clematis
CMA	0.1315	0.0172	0.1311	rps8	Clematis
CRE	0.105	0.0138	0.1311	rps8	Clematis
CTA	0.105	0.0138	0.1311	rps8	Clematis
CTE	0.105	0.0138	0.1311	rps8	Clematis
CTR	0.105	0.0138	0.1311	rps8	Clematis
CUN	0.105	0.0138	0.1311	rps8	Clematis
Aconitum barbatum var. hispidum	0.0662	0.0103	0.1556	rps8	Ranunculaceae
Aconitum austrokoreense	0.1316	0.0172	0.1311	rps8	Ranunculaceae
Aconitum reclinatum	0.0662	0.0103	0.1556	rps8	Ranunculaceae
Aconitum delavayi	0.1316	0.0172	0.1311	rps8	Ranunculaceae
Anemone	0.1314	0.0172	0.1312	rps8	Anemoneae
Halerpestes	0.0615	0.0103	0.1676	rps8	Ranunculaceae
Actaea	0.1453	0.0173	0.1188	rps8	Ranunculaceae
Caltha	0.0877	0.012	0.1372	rps8	Ranunculaceae
Callianthemum	0.0437	0.0068	0.1563	rps8	Ranunculaceae
Adonis	0.1205	0.0103	0.0853	rps8	Ranunculaceae
Aconitum barbatum	0.0662	0.0103	0.1556	rps8	Ranunculaceae
Aconitum kusnezoffii	0.1316	0.0172	0.1311	rps8	Ranunculaceae
Ranunculus macranthus	0.1482	0.026	0.1753	rps8	Ranunculaceae
Megaleranthis	0.0787	0.0103	0.1309	rps8	Ranunculaceae
Thalictrum	0.1079	0.0189	0.1756	rps8	Ranunculaceae
Trollius	0.0865	0.0103	0.1191	rps8	Ranunculaceae
Gymnaconitum	0.1311	0.0172	0.1315	rps8	Ranunculaceae
Aconitum angustius	0.0662	0.0103	0.1556	rps8	Ranunculaceae
Ranunculus repens	0.1482	0.026	0.1753	rps8	Ranunculaceae
Anemoclema	0.1314	0.0172	0.1312	rps8	Anemoneae
Aconitum episcopale	0.1316	0.0172	0.1311	rps8	Ranunculaceae
Pulsatilla	0.105	0.0138	0.1311	rps8	Anemoneae
Urophysa	0.1103	0.0243	0.2199	rps8	Ranunculaceae
CAE	-1	0	0.0631	rpl14	Clematis
CAL	-1	0	0.0631	rpl14	Clematis
CBR	-1	0	0.0631	rpl14	Clematis
CBRE	-1	0	0.0631	rpl14	Clematis
CFU	-1	0	0.0631	rpl14	Clematis
CHE	-1	0	0.0631	rpl14	Clematis
CMA	-1	0	0.0631	rpl14	Clematis
CRE	-1	0	0.0631	rpl14	Clematis
CTA	-1	0	0.0631	rpl14	Clematis
CTE	-1	0	0.0631	rpl14	Clematis
CTR	-1	0	0.0631	rpl14	Clematis
CUN	-1	0	0.0631	rpl14	Clematis
Anemone	-1	0	0.0631	rpl14	Ranunculaceae
Pulsatilla	-1	0	0.0631	rpl14	Ranunculaceae
Anemoclema	-1	0	0.0763	rpl14	Ranunculaceae
Callianthemum	0.061	0.0038	0.0628	rpl14	Ranunculaceae
Aconitum barbatum var. hispidum	0.0501	0.0038	0.0763	rpl14	Anemoneae
Aconitum reclinatum	0.0501	0.0038	0.0763	rpl14	Ranunculaceae
Aconitum delavayi	0.0606	0.0038	0.0631	rpl14	Ranunculaceae
Aconitum episcopale	0.0606	0.0038	0.0631	rpl14	Ranunculaceae
Aconitum barbatum	0.0425	0.0038	0.0898	rpl14	Ranunculaceae
Aconitum angustius	0.0425	0.0038	0.0898	rpl14	Ranunculaceae
Aconitum austrokoreense	0.0426	0.0038	0.0898	rpl14	Ranunculaceae
Aconitum kusnezoffii	0.0426	0.0038	0.0898	rpl14	Ranunculaceae
Gymnaconitum	0.1004	0.0077	0.0763	rpl14	Ranunculaceae
Megaleranthis	-1	0	0.0372	rpl14	Ranunculaceae
Trollius	-1	0	0.0372	rpl14	Ranunculaceae
Adonis	0.1211	0.0077	0.0632	rpl14	Ranunculaceae
Thalictrum	0.0741	0.0077	0.1034	rpl14	Ranunculaceae
Caltha	-1	0	0.1466	rpl14	Ranunculaceae
Actaea	0.0292	0.0038	0.1312	rpl14	Ranunculaceae
Halerpestes	0.0239	0.0038	0.1604	rpl14	Anemoneae
Ranunculus macranthus	0.0158	0.0038	0.2414	rpl14	Ranunculaceae
Ranunculus repens	0.0158	0.0038	0.2414	rpl14	Anemoneae
Urophysa	0.0587	0.0077	0.1308	rpl14	Ranunculaceae
CAE	0.1915	0.0244	0.1274	rps3	Clematis
CAL	0.1919	0.0244	0.1272	rps3	Clematis
CBR	0.2081	0.0265	0.1272	rps3	Clematis
CBRE	0.1915	0.0244	0.1274	rps3	Clematis
CFU	0.1915	0.0244	0.1274	rps3	Clematis
CHE	0.1915	0.0244	0.1274	rps3	Clematis
CMA	0.2081	0.0265	0.1272	rps3	Clematis
CRE	0.2081	0.0265	0.1272	rps3	Clematis
CTA	0.1915	0.0244	0.1274	rps3	Clematis
CTE	0.2081	0.0265	0.1272	rps3	Clematis
CTR	0.1915	0.0244	0.1274	rps3	Clematis
CUN	0.1915	0.0244	0.1274	rps3	Clematis
Aconitum barbatum var. hispidum	0.1913	0.0182	0.0953	rps3	Ranunculaceae
Aconitum austrokoreense	0.1951	0.0265	0.1356	rps3	Ranunculaceae
Aconitum reclinatum	0.2077	0.0265	0.1274	rps3	Ranunculaceae
Aconitum delavayi	0.1877	0.0286	0.1521	rps3	Ranunculaceae
Anemone	0.0955	0.002	0.021	rps3	Anemoneae
Halerpestes	0.1149	0.0244	0.2127	rps3	Ranunculaceae
Actaea	0.1935	0.0245	0.1264	rps3	Ranunculaceae
Caltha	0.1809	0.0244	0.135	rps3	Ranunculaceae
Callianthemum	0.2584	0.0245	0.0946	rps3	Ranunculaceae
Adonis	0.1464	0.0223	0.1525	rps3	Ranunculaceae
Aconitum barbatum	0.2077	0.0265	0.1274	rps3	Ranunculaceae
Aconitum kusnezoffii	0.1951	0.0265	0.1356	rps3	Ranunculaceae
Ranunculus macranthus	0.2419	0.0327	0.1353	rps3	Ranunculaceae
Megaleranthis	0.2164	0.0328	0.1514	rps3	Ranunculaceae
Thalictrum	0.1491	0.0265	0.1776	rps3	Ranunculaceae
Trollius	0.1881	0.0286	0.1519	rps3	Ranunculaceae
Gymnaconitum	0.1409	0.0203	0.1439	rps3	Ranunculaceae
Aconitum angustius	0.2077	0.0265	0.1274	rps3	Ranunculaceae
Ranunculus repens	0.2419	0.0327	0.1353	rps3	Ranunculaceae
Anemoclema	0.5791	0.004	0.0069	rps3	Anemoneae
Aconitum episcopale	0.1778	0.0286	0.1606	rps3	Ranunculaceae
Pulsatilla	-1	0.002	0	rps3	Anemoneae
Urophysa	0.5169	0.0624	0.1206	rps3	Ranunculaceae
CAE	0.1823	0.0322	0.1768	rpl22	Clematis
CAL	0.1653	0.0292	0.1769	rpl22	Clematis
CBR	0.1823	0.0322	0.1768	rpl22	Clematis
CBRE	0.1823	0.0322	0.1768	rpl22	Clematis
CFU	0.1823	0.0322	0.1768	rpl22	Clematis
CHE	0.1823	0.0322	0.1768	rpl22	Clematis
CMA	0.1823	0.0322	0.1768	rpl22	Clematis
CRE	0.1823	0.0322	0.1768	rpl22	Clematis
CTA	0.1823	0.0322	0.1768	rpl22	Clematis
CTE	0.1823	0.0322	0.1768	rpl22	Clematis
CTR	0.1823	0.0322	0.1768	rpl22	Clematis
CUN	0.1823	0.0322	0.1768	rpl22	Clematis
Aconitum barbatum var. hispidum	0.1636	0.0204	0.1246	rpl22	Ranunculaceae
Aconitum austrokoreense	0.1812	0.0204	0.1124	rpl22	Ranunculaceae
Aconitum reclinatum	0.1878	0.0233	0.1244	rpl22	Ranunculaceae
Aconitum delavayi	0.1812	0.0204	0.1124	rpl22	Ranunculaceae
Anemone	0.132	0.0233	0.1766	rpl22	Anemoneae
Halerpestes	0.139	0.0322	0.2318	rpl22	Ranunculaceae
Actaea	0.0973	0.0202	0.2081	rpl22	Ranunculaceae
Caltha	0.1055	0.0302	0.2866	rpl22	Ranunculaceae
Callianthemum	0.2533	0.0382	0.1509	rpl22	Ranunculaceae
Adonis	0.1314	0.0277	0.2111	rpl22	Ranunculaceae
Aconitum barbatum	0.1636	0.0204	0.1246	rpl22	Ranunculaceae
Aconitum kusnezoffii	0.1812	0.0204	0.1124	rpl22	Ranunculaceae
Ranunculus macranthus	0.1041	0.0218	0.2099	rpl22	Ranunculaceae
Megaleranthis	0.2559	0.0352	0.1377	rpl22	Ranunculaceae
Thalictrum	0.1865	0.0367	0.1969	rpl22	Ranunculaceae
Trollius	0.2559	0.0352	0.1377	rpl22	Ranunculaceae
Gymnaconitum	0.1793	0.0203	0.1134	rpl22	Ranunculaceae
Aconitum angustius	0.1707	0.0233	0.1367	rpl22	Ranunculaceae
Ranunculus repens	0.1041	0.0218	0.2099	rpl22	Ranunculaceae
Anemoclema	0.1488	0.0263	0.1766	rpl22	Anemoneae
Aconitum episcopale	0.1812	0.0204	0.1124	rpl22	Ranunculaceae
Pulsatilla	0.1987	0.0352	0.1772	rpl22	Anemoneae
Urophysa	0.1587	0.0387	0.2441	rpl22	Ranunculaceae
CAE	0.439	0.027	0.0615	rps19	Clematis
CAL	0.439	0.027	0.0615	rps19	Clematis
CBR	0.439	0.027	0.0615	rps19	Clematis
CBRE	0.439	0.027	0.0615	rps19	Clematis
CFU	0.439	0.027	0.0615	rps19	Clematis
CHE	0.439	0.027	0.0615	rps19	Clematis
CMA	0.439	0.027	0.0615	rps19	Clematis
CRE	0.439	0.027	0.0615	rps19	Clematis
CTA	0.439	0.027	0.0615	rps19	Clematis
CTE	0.439	0.027	0.0615	rps19	Clematis
CTR	0.439	0.027	0.0615	rps19	Clematis
CUN	0.439	0.027	0.0615	rps19	Clematis
Aconitum barbatum var. hispidum	0.3876	0.0363	0.0936	rps19	Ranunculaceae
Aconitum austrokoreense	0.5939	0.0363	0.0611	rps19	Ranunculaceae
Aconitum reclinatum	0.3876	0.0363	0.0936	rps19	Ranunculaceae
Aconitum delavayi	0.5939	0.0363	0.0611	rps19	Ranunculaceae
Anemone	0.439	0.027	0.0615	rps19	Anemoneae
Halerpestes	0.1323	0.0269	0.2036	rps19	Ranunculaceae
Actaea	0.2864	0.027	0.0943	rps19	Ranunculaceae
Caltha	0.2864	0.027	0.0943	rps19	Ranunculaceae
Callianthemum	0.2864	0.027	0.0943	rps19	Ranunculaceae
Adonis	0.2864	0.027	0.0943	rps19	Ranunculaceae
Aconitum barbatum	0.3876	0.0363	0.0936	rps19	Ranunculaceae
Aconitum kusnezoffii	0.5939	0.0363	0.0611	rps19	Ranunculaceae
Ranunculus macranthus	0.1627	0.0269	0.1656	rps19	Ranunculaceae
Megaleranthis	0.439	0.027	0.0615	rps19	Ranunculaceae
Thalictrum	0.2849	0.027	0.0947	rps19	Ranunculaceae
Trollius	0.439	0.027	0.0615	rps19	Ranunculaceae
Gymnaconitum	0.3923	0.0364	0.0928	rps19	Ranunculaceae
Aconitum angustius	0.3876	0.0363	0.0936	rps19	Ranunculaceae
Ranunculus repens	0.1627	0.0269	0.1656	rps19	Ranunculaceae
Anemoclema	0.439	0.027	0.0615	rps19	Anemoneae
Aconitum episcopale	0.5939	0.0363	0.0611	rps19	Ranunculaceae
Pulsatilla	0.439	0.027	0.0615	rps19	Anemoneae
Urophysa	0.1819	0.0363	0.1998	rps19	Ranunculaceae
CAE	0.2665	0.0073	0.0275	rpl2	Clematis
CAL	0.3343	0.0073	0.0219	rpl2	Clematis
CBR	0.2665	0.0073	0.0275	rpl2	Clematis
CBRE	0.3343	0.0073	0.0219	rpl2	Clematis
CFU	0.3343	0.0073	0.0219	rpl2	Clematis
CHE	0.3343	0.0073	0.0219	rpl2	Clematis
CMA	0.3343	0.0073	0.0219	rpl2	Clematis
CRE	0.3343	0.0073	0.0219	rpl2	Clematis
CTA	0.3343	0.0073	0.0219	rpl2	Clematis
CTE	0.3343	0.0073	0.0219	rpl2	Clematis
CTR	0.3343	0.0073	0.0219	rpl2	Clematis
CUN	0.3343	0.0073	0.0219	rpl2	Clematis
Aconitum barbatum var. hispidum	0.3361	0.0036	0.0109	rpl2	Ranunculaceae
Aconitum austrokoreense	0.448	0.0073	0.0163	rpl2	Ranunculaceae
Aconitum reclinatum	0.3361	0.0036	0.0109	rpl2	Ranunculaceae
Aconitum delavayi	0.2232	0.0036	0.0163	rpl2	Ranunculaceae
Anemone	0.2665	0.0073	0.0275	rpl2	Anemoneae
Halerpestes	0.1419	0.0055	0.0386	rpl2	Ranunculaceae
Actaea	0.133	0.0036	0.0274	rpl2	Ranunculaceae
Caltha	0.2505	0.0055	0.0219	rpl2	Ranunculaceae
Callianthemum	0.1682	0.0018	0.0108	rpl2	Ranunculaceae
Adonis	0.0665	0.0018	0.0274	rpl2	Ranunculaceae
Aconitum barbatum	0.3361	0.0036	0.0109	rpl2	Ranunculaceae
Aconitum kusnezoffii	0.3356	0.0055	0.0163	rpl2	Ranunculaceae
Ranunculus macranthus	0.0825	0.0037	0.0443	rpl2	Ranunculaceae
Megaleranthis	0.2234	0.0036	0.0163	rpl2	Ranunculaceae
Thalictrum	0.2655	0.0073	0.0275	rpl2	Ranunculaceae
Trollius	0.1682	0.0018	0.0108	rpl2	Ranunculaceae
Gymnaconitum	0.4465	0.0073	0.0164	rpl2	Ranunculaceae
Aconitum angustius	0.3361	0.0036	0.0109	rpl2	Ranunculaceae
Ranunculus repens	0.0825	0.0037	0.0443	rpl2	Ranunculaceae
Anemoclema	0.4185	0.0092	0.0219	rpl2	Anemoneae
Aconitum episcopale	0.2232	0.0036	0.0163	rpl2	Ranunculaceae
Pulsatilla	0.3343	0.0073	0.0219	rpl2	Anemoneae
Urophysa	0.1598	0.0147	0.0919	rpl2	Ranunculaceae
CAE	0.2947	0.0049	0.0165	rpl23	Clematis
CAL	0.2947	0.0049	0.0165	rpl23	Clematis
CBR	0.2947	0.0049	0.0165	rpl23	Clematis
CBRE	0.2947	0.0049	0.0165	rpl23	Clematis
CFU	0.2947	0.0049	0.0165	rpl23	Clematis
CHE	0.2947	0.0049	0.0165	rpl23	Clematis
CMA	0.2947	0.0049	0.0165	rpl23	Clematis
CRE	0.2947	0.0049	0.0165	rpl23	Clematis
CTA	0.2947	0.0049	0.0165	rpl23	Clematis
CTE	0.2947	0.0049	0.0165	rpl23	Clematis
CTR	0.2947	0.0049	0.0165	rpl23	Clematis
CUN	0.2947	0.0049	0.0165	rpl23	Clematis
Aconitum barbatum var. hispidum	0.2947	0.0049	0.0165	rpl23	Ranunculaceae
Aconitum austrokoreense	0.2947	0.0049	0.0165	rpl23	Ranunculaceae
Aconitum reclinatum	0.2947	0.0049	0.0165	rpl23	Ranunculaceae
Aconitum delavayi	0.2947	0.0049	0.0165	rpl23	Ranunculaceae
Anemone	0.2947	0.0049	0.0165	rpl23	Anemoneae
Halerpestes	0.2947	0.0049	0.0165	rpl23	Ranunculaceae
Actaea	0.2947	0.0049	0.0165	rpl23	Ranunculaceae
Caltha	0.2947	0.0049	0.0165	rpl23	Ranunculaceae
Callianthemum	0.2947	0.0049	0.0165	rpl23	Ranunculaceae
Adonis	0.2947	0.0049	0.0165	rpl23	Ranunculaceae
Aconitum barbatum	0.2947	0.0049	0.0165	rpl23	Ranunculaceae
Aconitum kusnezoffii	0.2947	0.0049	0.0165	rpl23	Ranunculaceae
Ranunculus macranthus	0.5958	0.0098	0.0164	rpl23	Ranunculaceae
Megaleranthis	0.2947	0.0049	0.0165	rpl23	Ranunculaceae
Thalictrum	0.4367	0.0147	0.0336	rpl23	Ranunculaceae
Trollius	0.2947	0.0049	0.0165	rpl23	Ranunculaceae
Gymnaconitum	0.2947	0.0049	0.0165	rpl23	Ranunculaceae
Aconitum angustius	0.2947	0.0049	0.0165	rpl23	Ranunculaceae
Ranunculus repens	0.5958	0.0098	0.0164	rpl23	Ranunculaceae
Anemoclema	0.2947	0.0049	0.0165	rpl23	Anemoneae
Aconitum episcopale	0.2947	0.0049	0.0165	rpl23	Ranunculaceae
Pulsatilla	0.2947	0.0049	0.0165	rpl23	Anemoneae
Urophysa	-1	0.0098	0	rpl23	Ranunculaceae
CAE	0.6083	0.0138	0.0227	ycf2	Clematis
CAL	0.6081	0.0138	0.0227	ycf2	Clematis
[truncated: 453 more rows]
